# Supplementary material for: catena-Poly[[[bis­[4-(1H-1,3,7,8-tetra­azacyclo­penta­[l]phenanthren-2-yl)phenol-κ2 N 7,N 8]manganese(II)]-μ-naphthalene-1,4-dicarboxyl­ato-κ2 O 1:O 4] naphthalene-1,4-dicarboxylic acid hemisolvate monohydrate]
Source: Acta Crystallogr Sect E Struct Rep Online. 2008 Apr 23;64(Pt 5):m701–2. doi: 10.1107/S160053680801074X (PMC2961106; doi:10.1107/S160053680801074X)
Supplement: Supplementary file 2 [file e-64-0m701-Isup2.hkl]

# 
# h,k,l, Fc-squared, Fo-squared, sigma(Fo-squared) and status flag 
# 
data_I
_shelx_title '  C2/c' 
_shelx_refln_list_code          4 
_shelx_F_calc_maximum      791.24 
_exptl_crystal_F_000      4200.00 
_reflns_d_resolution_high  0.7703 
 
loop_ 
 _symmetry_equiv_pos_as_xyz 
 'x, y, z' 
 '-x, y, -z+1/2' 
 'x+1/2, y+1/2, z' 
 '-x+1/2, y+1/2, -z+1/2' 
 '-x, -y, -z' 
 'x, -y, z-1/2' 
 '-x+1/2, -y+1/2, -z' 
 'x+1/2, -y+1/2, z-1/2' 
 
_cell_length_a    48.3976 
_cell_length_b     9.0889 
_cell_length_c    20.5980 
_cell_angle_alpha  90.000 
_cell_angle_beta  103.202 
_cell_angle_gamma  90.000 
 
_shelx_F_squared_multiplier     1.000 
 
loop_ 
 _refln_index_h 
 _refln_index_k 
 _refln_index_l 
 _refln_F_squared_calc 
 _refln_F_squared_meas 
 _refln_F_squared_sigma 
 _refln_observed_status 
   8   0   0    66569.69    60823.64    720.87 o 
  10   0   0    28751.14    26346.46    382.39 o 
  12   0   0      927.00      527.67    140.17 o 
  14   0   0    14901.46    13704.30    344.28 o 
  16   0   0    33339.87    32213.92    554.95 o 
  18   0   0    95693.71    92059.38   1328.46 o 
  20   0   0   109955.33   111394.82   1653.45 o 
  22   0   0       17.17       97.63    198.03 o 
  24   0   0      906.56      647.38    170.84 o 
  26   0   0     2409.53     3886.28    374.56 o 
  28   0   0     6223.38     6668.52    242.77 o 
  30   0   0    11471.73    11485.76    591.98 o 
  32   0   0      278.22      429.35    212.08 o 
  34   0   0     5697.14     6016.43    339.69 o 
  36   0   0     2204.54     2924.89    246.93 o 
  38   0   0     8301.49     7900.67    447.61 o 
  40   0   0    12062.95    12359.16    504.94 o 
  42   0   0      214.12      537.12    255.10 o 
  44   0   0    13428.59    12571.27    677.10 o 
  46   0   0     2358.29     2395.51    342.22 o 
  48   0   0       22.71      201.36    213.83 o 
  50   0   0      831.87      803.50    301.70 o 
  52   0   0      355.31      150.11    270.68 o 
  54   0   0      911.17      785.16    257.65 o 
  56   0   0     1136.59     2221.92    829.51 o 
  58   0   0      579.47      671.63    459.67 o 
  60   0   0      199.27      297.63    455.93 o 
   5   1   0    17165.86    16341.23    252.43 o 
   7   1   0   216838.13   205543.38   3704.25 o 
   9   1   0   159048.86   154243.20   1649.18 o 
  11   1   0     5407.47     4351.83    121.55 o 
  13   1   0    19506.60    16965.84    253.73 o 
  15   1   0       96.60      -42.01     70.82 o 
  17   1   0     6680.26     5815.27    175.99 o 
  19   1   0    37404.72    37793.28    391.29 o 
  21   1   0    18869.83    18817.97    260.78 o 
  23   1   0     2500.99     2303.51    123.31 o 
  25   1   0     6571.52     6180.33    155.82 o 
  27   1   0     8430.35     8885.02    205.89 o 
  29   1   0     8631.40     9251.95    213.57 o 
  31   1   0     6202.93     7464.80    193.67 o 
  33   1   0     2052.21     2136.24    236.50 o 
  35   1   0      245.37      468.61    146.88 o 
  37   1   0    15084.17    16170.71    414.59 o 
  39   1   0       17.09      -18.03    166.55 o 
  41   1   0     1394.90     1416.96    183.67 o 
  43   1   0      414.07      563.03    146.57 o 
  45   1   0      773.11      796.21    182.54 o 
  47   1   0     5703.89     6078.61    261.56 o 
  49   1   0      576.34      748.93    184.77 o 
  51   1   0     2469.53     2613.46    357.62 o 
  53   1   0     3244.71     3056.65    240.42 o 
  55   1   0      229.49      417.68    213.66 o 
  57   1   0      447.77      970.48    406.95 o 
  59   1   0      233.61      428.56    372.25 o 
   0   2   0    20755.72    16066.93    184.63 o 
   2   2   0    27330.91    27902.79    215.51 o 
   4   2   0    15589.18    14893.85    148.37 o 
   6   2   0     9772.80    11695.30    189.17 o 
   8   2   0    86714.40    84727.79    832.82 o 
  10   2   0     2420.84     2725.47    119.28 o 
  12   2   0     1366.45     1144.69     82.75 o 
  14   2   0     3933.03     3319.21    162.85 o 
  16   2   0    47889.07    48683.91    598.14 o 
  18   2   0     8639.46     9024.80    151.42 o 
  20   2   0     8160.64     6682.52    151.40 o 
  22   2   0    18902.55    20040.41    253.70 o 
  24   2   0    10915.24    11784.70    227.34 o 
  26   2   0      304.18      353.81    107.14 o 
  28   2   0      460.47      684.22    122.83 o 
  30   2   0     3027.57     3194.44    193.34 o 
  32   2   0       50.70     -109.91    116.65 o 
  34   2   0     3024.66     4012.28    342.89 o 
  36   2   0       33.94      188.05    198.99 o 
  38   2   0      185.77      199.92    150.20 o 
  40   2   0       56.89       63.06    124.29 o 
  42   2   0     1468.57     1548.13    191.86 o 
  44   2   0      482.69      401.96    210.72 o 
  46   2   0       26.63     -157.35    157.35 o 
  48   2   0      478.33      538.36    165.90 o 
  50   2   0      757.71      482.87    193.16 o 
  52   2   0       97.38      158.50    183.81 o 
  54   2   0       62.44       97.73    154.81 o 
  56   2   0        2.12      202.93    222.52 o 
  58   2   0      212.11     1437.13    575.94 o 
  60   2   0       10.85      -37.59    205.52 o 
   1   3   0     4102.49     3712.26     86.75 o 
   3   3   0     1065.50     1312.09     68.71 o 
   5   3   0     5855.72     5738.20     99.79 o 
   7   3   0    21546.02    19620.76    192.99 o 
   9   3   0    27723.54    26222.70    298.44 o 
  11   3   0     2134.41     1714.89     97.62 o 
  13   3   0    13172.67    13319.07    208.97 o 
  15   3   0     1284.61     1553.29    106.81 o 
  17   3   0      315.01      494.43     67.41 o 
  19   3   0     3305.62     3413.84    127.96 o 
  21   3   0     5316.67     5665.36    157.67 o 
  23   3   0      921.28      933.91    113.85 o 
  25   3   0       94.51      156.36    128.28 o 
  27   3   0       11.86        0.05    104.05 o 
  29   3   0     1092.35     1226.12    252.67 o 
  31   3   0      393.65      228.83    143.39 o 
  33   3   0     2560.88     1749.90    221.45 o 
  35   3   0      102.49     -157.40    167.51 o 
  37   3   0       26.84       97.81    180.28 o 
  39   3   0      126.95      153.13    144.08 o 
  41   3   0      518.32      581.11    203.81 o 
  43   3   0     1000.98      980.26    168.51 o 
  45   3   0     1688.71     1264.60    182.41 o 
  47   3   0      223.56       63.05    184.51 o 
  49   3   0      650.16      356.08    183.81 o 
  51   3   0     2416.64     2526.59    213.32 o 
  53   3   0      826.87      979.48    212.64 o 
  55   3   0        3.70      -37.74    162.28 o 
  57   3   0      279.31       85.38    161.33 o 
  59   3   0      196.84      -50.29    237.03 o 
   0   4   0      311.44      243.72     97.49 o 
   2   4   0     2897.80     2618.22    152.32 o 
   4   4   0     1528.66     1189.56     66.19 o 
   6   4   0     3311.02     3192.53     82.01 o 
   8   4   0     2225.08     2695.55    116.83 o 
  10   4   0    22310.91    22322.84    267.92 o 
  12   4   0     1952.96     1896.36     97.99 o 
  14   4   0     3684.24     4042.72    148.25 o 
  16   4   0     1917.80     2082.94     87.26 o 
  18   4   0     4566.33     4189.60    124.55 o 
  20   4   0        7.29      -13.79    105.75 o 
  22   4   0     2275.94     2322.37    191.21 o 
  24   4   0      534.91      696.78    107.72 o 
  26   4   0      579.53      788.06    158.18 o 
  28   4   0     6007.81     6088.04    280.70 o 
  30   4   0     4453.91     4671.03    256.05 o 
  32   4   0     6128.33     6459.43    218.49 o 
  34   4   0    11137.09    11712.70    271.29 o 
  36   4   0     1913.06     1746.58    157.63 o 
  38   4   0      463.71      339.33    118.75 o 
  40   4   0      506.17      579.12    144.36 o 
  42   4   0     1293.61     1662.60    155.43 o 
  44   4   0       29.11       17.87    181.99 o 
  46   4   0       96.10      150.07    211.41 o 
  48   4   0      313.02      356.88    199.27 o 
  50   4   0      236.01      243.16    165.51 o 
  52   4   0      640.78      489.40    192.78 o 
  54   4   0      138.41      161.35    176.89 o 
  56   4   0        2.36       43.66    150.63 o 
   1   5   0     9481.42     8692.18    140.45 o 
   3   5   0    26749.36    25542.73    266.79 o 
   5   5   0     4735.90     4513.36     91.79 o 
   7   5   0     9359.69     8335.17    147.40 o 
   9   5   0     7573.62     7792.11    133.82 o 
  11   5   0     4106.70     3877.14    113.67 o 
  13   5   0     1263.34     1239.99     92.87 o 
  15   5   0      879.98     1065.03    100.84 o 
  17   5   0     1442.14     1083.55    111.61 o 
  19   5   0    19436.35    20651.56    302.53 o 
  21   5   0     6743.26     7505.66    142.15 o 
  23   5   0     3057.93     3095.15    145.61 o 
  25   5   0     5992.37     5707.92    177.64 o 
  27   5   0     4920.46     5630.46    155.11 o 
  29   5   0      673.45      643.07    123.40 o 
  31   5   0     5267.73     5282.68    184.04 o 
  33   5   0      975.44      752.70    131.08 o 
  35   5   0     7426.37     6686.75    410.14 o 
  37   5   0     2946.29     3204.43    198.64 o 
  39   5   0     2742.49     3501.36    185.56 o 
  41   5   0     1775.98     2089.29    177.66 o 
  43   5   0      140.96      212.55    191.67 o 
  45   5   0      953.91      943.36    216.20 o 
  47   5   0     2036.63     2361.75    167.77 o 
  49   5   0      182.83      281.75    166.64 o 
  51   5   0      980.67      839.31    162.96 o 
  53   5   0       14.48       -0.76    189.88 o 
  55   5   0      772.68     1442.57    920.92 o 
   0   6   0    36700.73    37958.27    627.08 o 
   2   6   0    16889.50    17728.44    367.35 o 
   4   6   0     6481.25     5984.31    157.24 o 
   6   6   0    13667.64    14372.93    327.56 o 
   8   6   0     7944.45     8803.26    163.89 o 
  10   6   0     6361.89     6267.50    128.54 o 
  12   6   0     1041.39     1456.80    159.40 o 
  14   6   0      269.82      344.22    130.43 o 
  16   6   0     6949.50     6657.91    164.85 o 
  18   6   0      828.93      994.53    115.46 o 
  20   6   0     4539.45     4031.36    218.36 o 
  22   6   0      547.14      623.00    102.19 o 
  24   6   0     2278.66     2311.84    161.95 o 
  26   6   0       22.25      -55.84    127.79 o 
  28   6   0     4422.12     4121.64    219.66 o 
  30   6   0     1861.43     2333.85    209.74 o 
  32   6   0     3690.11     3820.01    155.92 o 
  34   6   0     1295.99     1235.21    154.01 o 
  36   6   0     8987.53     9239.17    208.21 o 
  38   6   0      243.60      197.75    117.93 o 
  40   6   0      391.19      218.86    135.67 o 
  42   6   0        3.84      310.76    125.73 o 
  44   6   0     1425.22     1690.04    168.04 o 
  46   6   0      652.75      552.94    213.66 o 
  48   6   0      616.77      314.97    214.67 o 
  50   6   0      316.82      606.42    378.61 o 
  52   6   0        4.24       10.16    277.64 o 
   1   7   0    14438.51    15021.74    277.23 o 
   3   7   0     6520.36     6676.91    198.28 o 
   5   7   0     1635.26     1396.98    128.61 o 
   7   7   0     9118.09     9370.40    270.23 o 
   9   7   0      249.58      295.34    135.89 o 
  11   7   0      115.58       89.35     81.97 o 
  13   7   0     4034.03     4144.38    143.33 o 
  15   7   0     2004.96     2206.40    117.00 o 
  17   7   0     1379.90     1208.83    125.02 o 
  19   7   0      176.39       61.05     95.46 o 
  21   7   0     3370.34     3454.79    142.46 o 
  23   7   0      477.82      431.38     93.57 o 
  25   7   0      396.60      453.47    117.07 o 
  27   7   0     2646.68     2597.84    234.79 o 
  29   7   0     1725.93     1568.11    147.67 o 
  31   7   0       51.74      -37.16    131.02 o 
  33   7   0       86.44      314.98    130.06 o 
  35   7   0       17.28      -56.73    144.34 o 
  37   7   0      938.65      936.16    131.00 o 
  39   7   0      429.23      423.13    153.51 o 
  41   7   0        2.61       39.76    226.60 o 
  43   7   0      119.45       42.54    257.19 o 
  45   7   0       39.69     -198.25    207.99 o 
  47   7   0       40.27      119.84    210.93 o 
  49   7   0      155.39     -106.81    226.27 o 
   0   8   0     2623.27     2611.51    288.21 o 
   2   8   0      259.84      335.60    122.13 o 
   4   8   0      833.05      945.36    181.33 o 
   6   8   0     3632.29     4103.94    199.12 o 
   8   8   0     2285.75     2562.17    286.20 o 
  10   8   0        1.99      -71.33    104.87 o 
  12   8   0     1656.87     1904.41    119.21 o 
  14   8   0       76.51       50.38    108.42 o 
  16   8   0      263.50      208.42     90.77 o 
  18   8   0       32.15       -5.33     88.94 o 
  20   8   0      438.18      482.19    109.00 o 
  22   8   0      138.52      237.84     83.04 o 
  24   8   0      251.28      -22.62    132.70 o 
  26   8   0        6.60      110.82     88.55 o 
  28   8   0      586.27      546.49    106.66 o 
  30   8   0      358.63      176.79    114.80 o 
  32   8   0       54.20      -98.22    104.34 o 
  34   8   0        6.49      -55.38    154.64 o 
  36   8   0       65.06       97.22    254.62 o 
  38   8   0       64.36      152.37    241.68 o 
  40   8   0        2.15       63.65    204.95 o 
  42   8   0      154.84      260.94    278.77 o 
  44   8   0       30.70      601.45    691.87 o 
   1   9   0      432.40      484.10    115.95 o 
   3   9   0       96.43       -0.62    112.27 o 
   5   9   0      253.46      110.08    187.89 o 
   7   9   0     1936.38     2248.90    298.59 o 
   9   9   0      664.40      754.52    228.21 o 
  11   9   0      362.28      310.30    113.24 o 
  13   9   0      759.63      765.12    112.29 o 
  15   9   0     2619.79     2788.02    291.02 o 
  17   9   0       91.74      320.38    105.53 o 
  19   9   0        3.43      -95.96     95.96 o 
  21   9   0     1857.77     2403.27    343.40 o 
  23   9   0      120.83      115.50    114.95 o 
  25   9   0     1051.23      958.74    160.00 o 
  27   9   0      644.45      292.56    147.01 o 
  29   9   0       51.59       41.34    173.02 o 
  31   9   0      470.26      489.38    275.63 o 
  33   9   0       14.32       69.85    231.94 o 
  35   9   0        7.59      282.70    426.77 o 
  37   9   0      101.75     -102.76    337.15 o 
  39   9   0        2.19     -216.22    369.57 o 
   0  10   0      354.08       34.95    179.00 o 
   2  10   0     1309.36     1459.25    130.53 o 
   4  10   0      634.02      441.94    118.52 o 
   6  10   0     2387.53     3061.74    243.63 o 
   8  10   0      413.20      656.78    185.23 o 
  10  10   0       59.84       39.02    142.79 o 
  12  10   0      807.19     1095.69    149.13 o 
  14  10   0      309.65       37.09    112.21 o 
  16  10   0     1060.75      972.80    133.42 o 
  18  10   0       93.34      130.59    140.40 o 
  20  10   0      289.75      215.14    108.10 o 
  22  10   0      495.11      613.65    171.07 o 
  24  10   0     1207.34      859.22    473.66 o 
  26  10   0      229.44      235.95    759.95 o 
  28  10   0      579.36      460.19    343.70 o 
  30  10   0      452.57      330.33    346.04 o 
  32  10   0        0.00      271.37    354.15 o 
   1  11   0      192.00      235.14    126.75 o 
   3  11   0      838.23      685.08    172.15 o 
   5  11   0      228.31       85.50    127.70 o 
   7  11   0      608.97      611.81    192.74 o 
   9  11   0      190.88      125.70    146.99 o 
  11  11   0      241.51      586.55    159.62 o 
  13  11   0      702.62      514.79    153.63 o 
  15  11   0       12.28      219.66    332.26 o 
  17  11   0      822.15      237.23    337.29 o 
  19  11   0      167.54      307.26    414.58 o 
  21  11   0       39.61      174.08    421.57 o 
 -61   1   1      153.22      511.42    218.95 o 
 -59   1   1        6.42     -282.58    282.58 o 
 -57   1   1      287.80      496.95    217.88 o 
 -55   1   1      261.03      -68.64    163.62 o 
 -53   1   1       68.48      119.10    177.17 o 
 -51   1   1      298.58      373.57    178.07 o 
 -49   1   1      158.77       50.96    157.84 o 
 -47   1   1       50.99      -26.11    151.65 o 
 -45   1   1      820.02     1097.93    213.02 o 
 -43   1   1      718.55      617.33    167.21 o 
 -41   1   1     4014.30     3479.99    232.48 o 
 -39   1   1       19.76      273.52    160.36 o 
 -37   1   1     1108.70     1086.61    157.08 o 
 -35   1   1     9569.24     8799.76    236.61 o 
 -33   1   1     2221.45     2677.03    197.07 o 
 -31   1   1       57.99       75.04    136.09 o 
 -29   1   1       26.09       49.23    108.75 o 
 -27   1   1    27549.96    27724.30    406.45 o 
 -25   1   1      320.11      257.51    107.07 o 
 -23   1   1    33091.32    34951.64    452.60 o 
 -21   1   1     7382.41     6935.56    169.02 o 
 -19   1   1     8129.80     7936.50    172.98 o 
 -17   1   1      119.86      269.98     88.75 o 
 -15   1   1     4972.65     4324.04    151.21 o 
 -13   1   1       81.28       40.82     81.61 o 
 -11   1   1      149.94      107.05     87.44 o 
  -9   1   1    37880.63    31071.68    311.39 o 
  -7   1   1    32319.38    27823.38    257.18 o 
  -5   1   1      275.83       15.41     33.75 o 
   5   1   1    78506.04    60969.43    879.48 o 
   7   1   1     3955.26     2753.15     78.51 o 
   9   1   1    21600.38    19750.81    290.48 o 
  11   1   1     9912.25     7797.11    134.04 o 
  13   1   1     1494.91     1212.63     93.52 o 
  15   1   1      781.80     1015.66     91.48 o 
  17   1   1       75.07       84.65     91.15 o 
  19   1   1      659.79      885.88     92.22 o 
  21   1   1     3648.71     2337.63    126.36 o 
  23   1   1    15470.31    16548.64    228.08 o 
  25   1   1     1862.95     1954.63    125.28 o 
  27   1   1     3524.44     4006.72    149.06 o 
  29   1   1     1609.77     1037.95    114.58 o 
  31   1   1       99.37       91.17    106.33 o 
  33   1   1      508.49      359.49    174.69 o 
  35   1   1     4756.44     4972.99    229.78 o 
  37   1   1      487.55      584.03    151.12 o 
  39   1   1     1128.50     1015.00    172.22 o 
  41   1   1     2825.96     2694.78    214.93 o 
  43   1   1     2702.89     2922.40    202.32 o 
  45   1   1     6899.44     7474.26    279.07 o 
  47   1   1      214.78      320.04    167.46 o 
  49   1   1      892.22     1260.17    213.84 o 
  51   1   1     1817.65     2114.22    218.92 o 
  53   1   1       27.21      305.57    181.11 o 
  55   1   1      379.79      202.79    238.85 o 
  57   1   1       39.90      313.94    197.93 o 
  59   1   1      145.11      329.20    231.31 o 
 -60   2   1       33.78     -174.80    187.59 o 
 -58   2   1      156.27      398.04    228.31 o 
 -56   2   1      688.77      653.02    250.79 o 
 -54   2   1       45.95       92.00    180.61 o 
 -52   2   1     1941.65     1945.36    203.68 o 
 -50   2   1      847.36      930.41    176.02 o 
 -48   2   1      609.88      581.98    194.37 o 
 -46   2   1     7398.34     8083.79    254.97 o 
 -44   2   1      462.20      406.14    154.73 o 
 -42   2   1     9036.13     8960.15    275.63 o 
 -40   2   1       69.37      148.16    160.40 o 
 -38   2   1      500.78      524.35    162.04 o 
 -36   2   1     1655.62     1872.04    210.34 o 
 -34   2   1       20.54     -118.90    118.90 o 
 -32   2   1     5770.92     7012.06    216.96 o 
 -30   2   1     2233.74     1734.55    142.48 o 
 -28   2   1     6012.84     5088.92    212.92 o 
 -26   2   1      830.71      453.81    110.30 o 
 -24   2   1     7045.47     6970.92    176.43 o 
 -22   2   1    32032.61    28958.66    361.95 o 
 -20   2   1     5582.01     6175.56    318.87 o 
 -18   2   1    36715.44    37460.55    496.07 o 
 -16   2   1    27728.12    27343.82    365.02 o 
 -14   2   1      556.08      622.70    102.51 o 
 -12   2   1    13149.17    12906.12    215.11 o 
 -10   2   1     2413.01     2171.21     97.84 o 
  -8   2   1     1580.93     1866.22    116.95 o 
  -6   2   1    15817.60    15026.99    174.85 o 
  -4   2   1    30942.46    29527.12    316.15 o 
  -2   2   1    12540.70    10633.35    141.76 o 
   0   2   1     1134.52     1629.76     92.57 o 
   2   2   1     5256.10     5614.75     86.98 o 
   4   2   1     6008.51     5294.63     81.37 o 
   6   2   1     1593.40     1468.75     86.33 o 
   8   2   1     1272.21     1387.30    112.34 o 
  10   2   1     1143.42     1332.78     72.33 o 
  12   2   1     4866.56     3942.74     96.77 o 
  14   2   1     3813.60     3457.53    115.40 o 
  16   2   1    16440.22    15801.32    218.65 o 
  18   2   1    18299.95    18484.26    220.43 o 
  20   2   1     1492.10     1214.83    216.60 o 
  22   2   1    20402.39    20974.02    272.90 o 
  24   2   1     6011.03     6832.22    145.82 o 
  26   2   1    30194.64    32278.59    495.77 o 
  28   2   1    12083.57    12328.99    252.36 o 
  30   2   1     7099.82     8018.68    277.75 o 
  32   2   1    11557.63    11421.78    294.57 o 
  34   2   1      206.42      164.67    119.35 o 
  36   2   1       75.28      204.32    121.39 o 
  38   2   1     5539.35     6518.56    285.83 o 
  40   2   1     2710.03     2105.28    400.76 o 
  42   2   1       71.47      424.00    173.26 o 
  44   2   1       13.51       -8.23    139.99 o 
  46   2   1     4384.06     5025.94    416.05 o 
  48   2   1      770.51      511.68    176.31 o 
  50   2   1      163.24      -87.61    190.27 o 
  52   2   1     1528.87     1707.41    436.07 o 
  54   2   1      692.22      673.22    197.25 o 
  56   2   1      615.40      642.33    190.18 o 
  58   2   1      161.58      376.17    362.58 o 
 -59   3   1       66.16      276.44    326.83 o 
 -57   3   1        9.96      290.74    196.77 o 
 -55   3   1      348.12      441.58    212.92 o 
 -53   3   1     1301.66     1381.62    200.13 o 
 -51   3   1      443.41      444.98    194.10 o 
 -49   3   1      119.21       -1.43    141.69 o 
 -47   3   1       80.10       70.69    176.17 o 
 -45   3   1     2099.61     2128.18    209.86 o 
 -43   3   1     1322.34     1234.11    158.10 o 
 -41   3   1        7.55      -16.81    135.93 o 
 -39   3   1     1876.85     1894.46    168.23 o 
 -37   3   1      500.79      475.25    155.49 o 
 -35   3   1     1330.84     1392.25    184.70 o 
 -33   3   1     1974.26     1874.91    167.46 o 
 -31   3   1     2334.86     2837.21    185.03 o 
 -29   3   1     3639.62     3316.59    240.97 o 
 -27   3   1      305.54       87.05    110.73 o 
 -25   3   1     6841.93     6055.43    386.74 o 
 -23   3   1    22759.87    22492.21    286.99 o 
 -21   3   1     7018.53     5816.18    154.37 o 
 -19   3   1      712.99      508.04    151.65 o 
 -17   3   1      765.58      796.11     90.45 o 
 -15   3   1     2033.89     1758.31    120.89 o 
 -13   3   1     6488.57     6138.93    174.57 o 
 -11   3   1     1303.73      901.93     73.77 o 
  -9   3   1     4351.60     3453.23     93.28 o 
  -7   3   1     4467.87     4716.10    184.21 o 
  -5   3   1     3619.99     2785.25     85.04 o 
  -3   3   1     4585.11     4697.11    118.07 o 
  -1   3   1    13934.84    16167.67    175.73 o 
   1   3   1     4316.68     3927.91     94.81 o 
   3   3   1     2782.57     2844.73     76.78 o 
   5   3   1    12039.09    10010.49    105.52 o 
   7   3   1     4599.39     5256.42    104.80 o 
   9   3   1    28047.75    25449.08    257.81 o 
  11   3   1    12742.80    11447.00    139.83 o 
  13   3   1     3769.42     3351.16    154.19 o 
  15   3   1    23414.90    20854.86    229.35 o 
  17   3   1    21637.71    22564.29    254.67 o 
  19   3   1    14853.54    14138.14    202.92 o 
  21   3   1     4163.78     4043.82    298.89 o 
  23   3   1     8158.79     8136.09    212.62 o 
  25   3   1    22044.36    21005.82    324.25 o 
  27   3   1     3935.41     4118.13    155.45 o 
  29   3   1     7489.50     7862.40    186.73 o 
  31   3   1     7165.59     7648.51    304.44 o 
  33   3   1     3508.04     3373.40    176.36 o 
  35   3   1     1549.57     1481.28    236.59 o 
  37   3   1     2006.03     2026.60    167.61 o 
  39   3   1    10424.11    10341.25    350.66 o 
  41   3   1     4895.15     5181.36    319.68 o 
  43   3   1      217.78      238.45    129.87 o 
  45   3   1     1506.47     1722.25    240.82 o 
  47   3   1     1633.71     1896.81    292.59 o 
  49   3   1       19.69       -3.23    147.16 o 
  51   3   1        4.40      170.36    179.99 o 
  53   3   1      133.85       80.58    200.15 o 
  55   3   1       84.00      351.59    173.72 o 
  57   3   1      544.51      594.64    178.90 o 
 -58   4   1      507.52      629.56    522.59 o 
 -56   4   1       56.35       61.45    176.04 o 
 -54   4   1      243.39      271.34    166.93 o 
 -52   4   1       28.10      215.25    155.89 o 
 -50   4   1        1.26      -93.85    148.50 o 
 -48   4   1     1383.66     1757.77    211.86 o 
 -46   4   1      954.10     1410.75    331.19 o 
 -44   4   1      561.69      542.61    160.50 o 
 -42   4   1     9839.77    10036.87    402.68 o 
 -40   4   1       30.19       39.65    134.87 o 
 -38   4   1     4461.32     4516.94    178.92 o 
 -36   4   1        5.89      141.08    174.41 o 
 -34   4   1     1922.22     2236.17    357.73 o 
 -32   4   1      525.07      804.31    124.44 o 
 -30   4   1     2089.72     2656.72    253.08 o 
 -28   4   1      122.89      -34.00    133.41 o 
 -26   4   1     1109.88     1216.39    147.58 o 
 -24   4   1     2550.09     2589.69    145.30 o 
 -22   4   1     7145.32     8497.33    196.12 o 
 -20   4   1       20.98      -47.37     88.20 o 
 -18   4   1     1939.72     1525.17    107.16 o 
 -16   4   1     3773.04     3644.57    100.60 o 
 -14   4   1       29.86       50.08     66.53 o 
 -12   4   1     2881.19     2393.69    229.60 o 
 -10   4   1    29114.22    30062.95    357.15 o 
  -8   4   1      315.17      312.34     99.70 o 
  -6   4   1     3923.05     4240.45    122.22 o 
  -4   4   1     6862.01     7114.03    109.85 o 
  -2   4   1     1001.09      867.00     87.33 o 
   0   4   1     2313.48     2616.81    153.42 o 
   2   4   1      105.64      158.31     52.48 o 
   4   4   1       31.29       70.06     46.20 o 
   6   4   1    23030.59    20443.28    187.35 o 
   8   4   1       26.51       -6.71     53.09 o 
  10   4   1      333.99      516.87     67.04 o 
  12   4   1       13.70      -38.93     55.39 o 
  14   4   1     1173.02     1401.10     82.94 o 
  16   4   1      675.47     1012.99    115.27 o 
  18   4   1     2955.91     2827.45     98.55 o 
  20   4   1     8613.34    10600.00    320.24 o 
  22   4   1     2756.93     2544.25    136.72 o 
  24   4   1     4601.76     4763.21    217.86 o 
  26   4   1     1786.87     1466.87    155.22 o 
  28   4   1     1098.46     1160.70    148.20 o 
  30   4   1     3466.32     3589.61    161.19 o 
  32   4   1     5166.09     5891.10    242.64 o 
  34   4   1      539.56      464.99    108.05 o 
  36   4   1       10.84     -150.61    150.61 o 
  38   4   1        6.99      -92.00    113.67 o 
  40   4   1      840.45      907.47    181.43 o 
  42   4   1     5554.77     5018.75    210.86 o 
  44   4   1      563.10      211.37    175.27 o 
  46   4   1     1201.88      804.06    226.95 o 
  48   4   1      630.74      484.34    215.60 o 
  50   4   1      231.18      328.05    200.53 o 
  52   4   1      302.03      344.13    217.41 o 
  54   4   1      764.79      806.77    279.21 o 
  56   4   1       27.49      194.91    242.89 o 
 -55   5   1      209.22      203.49    209.96 o 
 -53   5   1      174.88      -10.13    175.66 o 
 -51   5   1      138.63      -53.03    137.32 o 
 -49   5   1     1010.90      653.72    178.22 o 
 -47   5   1       96.22      174.24    131.42 o 
 -45   5   1        4.33       17.92    147.35 o 
 -43   5   1     1495.21     2027.09    158.94 o 
 -41   5   1        5.79      202.36    157.92 o 
 -39   5   1     7414.19     8591.26    320.81 o 
 -37   5   1       18.96       31.74    109.73 o 
 -35   5   1      587.97      267.41    113.15 o 
 -33   5   1     6831.52     7005.30    280.46 o 
 -31   5   1     4630.44     4993.66    380.48 o 
 -29   5   1       15.50      158.26    118.40 o 
 -27   5   1     4791.03     4630.42    157.83 o 
 -25   5   1     4961.06     4552.93    182.25 o 
 -23   5   1     1289.89     1399.23    133.55 o 
 -21   5   1     2837.55     2874.51    124.42 o 
 -19   5   1      416.72      795.92    180.52 o 
 -17   5   1      100.80      -17.03     78.73 o 
 -15   5   1     1142.24     1651.48     96.04 o 
 -13   5   1     9132.64    10284.90    200.42 o 
 -11   5   1      456.75      355.45     79.29 o 
  -9   5   1     3133.31     3384.54    109.87 o 
  -7   5   1       43.85       90.80     71.40 o 
  -5   5   1        5.92      122.26     63.88 o 
  -3   5   1     3015.46     3361.90    139.86 o 
  -1   5   1      286.96      185.93     80.07 o 
   1   5   1     1396.16     1557.81     85.11 o 
   3   5   1     1844.57     1617.62    107.05 o 
   5   5   1    24299.21    26333.73    280.96 o 
   7   5   1     1600.62     1674.64     82.81 o 
   9   5   1    13411.71    13926.72    181.91 o 
  11   5   1    14229.03    16279.24    266.88 o 
  13   5   1    13727.76    15200.08    203.46 o 
  15   5   1     2375.33     2213.30    126.07 o 
  17   5   1       66.24      -71.90     71.90 o 
  19   5   1     5450.62     5421.17    338.50 o 
  21   5   1       75.46       99.52     80.79 o 
  23   5   1     7744.11     8152.63    142.73 o 
  25   5   1    10181.39    10731.40    301.87 o 
  27   5   1        0.68      -51.67    109.74 o 
  29   5   1      180.96       97.31    125.91 o 
  31   5   1     4805.10     5424.31    261.26 o 
  33   5   1        1.40      201.69    105.73 o 
  35   5   1    15913.07    15708.68    445.97 o 
  37   5   1     4364.67     3381.50    360.70 o 
  39   5   1     7122.82     6153.11    250.05 o 
  41   5   1       30.89      292.45    160.87 o 
  43   5   1      449.32      310.34    142.79 o 
  45   5   1      737.30      562.54    275.08 o 
  47   5   1      104.84      -21.15    113.93 o 
  49   5   1        7.12      -43.10    139.43 o 
  51   5   1       77.73     -179.62    179.62 o 
  53   5   1      564.09      410.39    369.83 o 
 -52   6   1       35.12      201.94    447.09 o 
 -50   6   1      376.37      441.36    187.22 o 
 -48   6   1       25.33      228.17    149.22 o 
 -46   6   1       90.76      264.57    201.87 o 
 -44   6   1      251.13      332.99    156.20 o 
 -42   6   1      561.92      743.84    135.68 o 
 -40   6   1      987.53      831.89    165.96 o 
 -38   6   1      139.76        1.93    107.73 o 
 -36   6   1     1888.44     1793.04    166.52 o 
 -34   6   1        0.99      -13.11     89.66 o 
 -32   6   1      300.70      308.94    132.46 o 
 -30   6   1     3708.20     3901.56    170.50 o 
 -28   6   1       16.70      -68.64     91.74 o 
 -26   6   1      715.19      770.28    166.04 o 
 -24   6   1      542.29      552.05    128.39 o 
 -22   6   1      426.49      292.35    137.81 o 
 -20   6   1     1158.98     1033.86    121.47 o 
 -18   6   1     2895.24     3506.91    139.62 o 
 -16   6   1       13.17      245.48    127.34 o 
 -14   6   1      895.83      796.51    118.07 o 
 -12   6   1     1067.51     1059.27    119.54 o 
 -10   6   1     6008.30     5941.81    144.60 o 
  -8   6   1      695.18      834.25     96.50 o 
  -6   6   1     2425.00     2784.82    155.51 o 
  -4   6   1     3032.15     3270.49    166.75 o 
  -2   6   1       36.55       86.82     91.67 o 
   0   6   1      119.63      104.67    102.97 o 
   2   6   1     1079.20     1480.44    123.91 o 
   4   6   1     2843.93     3158.32    116.98 o 
   6   6   1       36.86       83.29     75.07 o 
   8   6   1       49.04       48.70     75.16 o 
  10   6   1     1570.05     1821.14    118.98 o 
  12   6   1     1243.99     1250.71     99.35 o 
  14   6   1      259.82      169.30    108.27 o 
  16   6   1       17.47       10.70     66.34 o 
  18   6   1       49.75      128.60    115.74 o 
  20   6   1     2110.81     1954.30    142.88 o 
  22   6   1        1.04      286.40    100.46 o 
  24   6   1     1158.39     1240.52    100.62 o 
  26   6   1    15094.40    16008.86    268.46 o 
  28   6   1     1021.77     1296.09    141.23 o 
  30   6   1     2763.43     2997.31    187.94 o 
  32   6   1      764.24      784.63     83.41 o 
  34   6   1     1416.59     1080.23    129.60 o 
  36   6   1      636.91      563.48    142.94 o 
  38   6   1     1663.08     1443.86    197.00 o 
  40   6   1      510.30      431.79    115.93 o 
  42   6   1       11.01        7.10    177.71 o 
  44   6   1      345.39      444.55    105.68 o 
  46   6   1        3.50      185.21    140.01 o 
  48   6   1      358.84      229.99    325.30 o 
  50   6   1       10.53     -167.95    335.39 o 
 -49   7   1      191.71      -39.69    208.31 o 
 -47   7   1      157.79       69.25    195.16 o 
 -45   7   1       56.33      402.49    212.31 o 
 -43   7   1        1.06       24.95    129.75 o 
 -41   7   1     1128.62      748.07    206.16 o 
 -39   7   1     1330.40     1185.57    163.54 o 
 -37   7   1       42.21      256.47    117.94 o 
 -35   7   1     3490.49     3241.66    247.30 o 
 -33   7   1       24.90       22.45    125.36 o 
 -31   7   1     1114.94     1076.16    195.37 o 
 -29   7   1      497.47      517.43    145.42 o 
 -27   7   1      462.38      399.58    132.19 o 
 -25   7   1      883.74      923.93    133.41 o 
 -23   7   1     1199.92     1067.55    129.05 o 
 -21   7   1      994.01      807.16    158.07 o 
 -19   7   1     1411.55     1885.33    126.76 o 
 -17   7   1      413.06      615.40    144.40 o 
 -15   7   1     7685.64     7909.84    167.67 o 
 -13   7   1      371.43      335.90    127.64 o 
 -11   7   1     1020.08     1305.02    179.41 o 
  -9   7   1     8054.10     7981.14    178.72 o 
  -7   7   1     1536.49     1912.68    116.69 o 
  -5   7   1     3921.67     3778.59    160.65 o 
  -3   7   1     7555.41     8122.29    166.69 o 
  -1   7   1      228.30      209.85    152.58 o 
   1   7   1     2085.80     2353.07    207.01 o 
   3   7   1     4175.53     4046.78    197.08 o 
   5   7   1     1453.41     1761.94    131.63 o 
   7   7   1      176.17      122.89     89.01 o 
   9   7   1     9356.89     9586.18    331.58 o 
  11   7   1     5948.98     5473.75    181.94 o 
  13   7   1       88.60      196.95     78.77 o 
  15   7   1     3372.42     3202.98    114.24 o 
  17   7   1      987.22     1064.63    107.68 o 
  19   7   1       25.26        4.01    139.67 o 
  21   7   1      576.43      359.60    160.63 o 
  23   7   1      427.86      625.02     73.05 o 
  25   7   1     5787.56     5956.14    298.39 o 
  27   7   1      460.98      576.69     75.09 o 
  29   7   1       96.36        9.11    131.44 o 
  31   7   1      924.76      585.14    105.92 o 
  33   7   1       13.95      -58.23    117.92 o 
  35   7   1      585.85      482.04     98.43 o 
  37   7   1        0.87       38.25     96.13 o 
  39   7   1       21.87        5.01    157.58 o 
  41   7   1      282.70      193.79    168.87 o 
  43   7   1     1136.64     1029.68    260.31 o 
  45   7   1     1191.32      828.06    228.22 o 
  47   7   1      526.45      395.64    202.55 o 
 -44   8   1      121.55      220.67    280.39 o 
 -42   8   1      562.46      322.97    310.46 o 
 -40   8   1      883.38      587.82    234.67 o 
 -38   8   1      167.88      551.32    179.59 o 
 -36   8   1     1886.02     1474.14    199.67 o 
 -34   8   1      674.01      439.41    149.96 o 
 -32   8   1     1938.67     1805.61    173.69 o 
 -30   8   1      145.43     -113.86    113.86 o 
 -28   8   1     3693.44     3445.59    148.94 o 
 -26   8   1     2110.56     2608.75    176.24 o 
 -24   8   1      278.38      305.50    101.56 o 
 -22   8   1     4157.94     4039.89    179.33 o 
 -20   8   1        0.53      -92.45     92.45 o 
 -18   8   1      490.64      798.12    101.60 o 
 -16   8   1     2544.57     2516.14    130.01 o 
 -14   8   1     1374.99     1451.42    203.21 o 
 -12   8   1     1697.48     2154.44    128.31 o 
 -10   8   1      493.28      245.29    106.94 o 
  -8   8   1     2973.38     3144.57    346.46 o 
  -6   8   1     3547.32     4141.85    146.04 o 
  -4   8   1       93.78      210.56    107.47 o 
  -2   8   1     1576.96     1774.81    132.48 o 
   0   8   1     2621.32     3029.37    262.18 o 
   2   8   1     3132.94     3004.64    191.51 o 
   4   8   1     1911.01     2146.54    299.96 o 
   6   8   1       23.66     -116.47    116.47 o 
   8   8   1     1372.27     1938.27    230.62 o 
  10   8   1       28.42      -33.98    112.89 o 
  12   8   1     2416.95     2253.09    126.34 o 
  14   8   1        2.77       41.98     80.64 o 
  16   8   1      937.58      999.81    162.55 o 
  18   8   1     3558.19     3886.70    168.55 o 
  20   8   1        0.67      -14.99    119.57 o 
  22   8   1     1705.39     1640.31     97.80 o 
  24   8   1       86.06       94.45     75.84 o 
  26   8   1      289.09      252.30    112.10 o 
  28   8   1      295.53      329.84     70.78 o 
  30   8   1       35.23       15.88     79.18 o 
  32   8   1      340.05      693.82    152.61 o 
  34   8   1      505.33      449.11    197.85 o 
  36   8   1      538.28      296.01    194.35 o 
  38   8   1      107.60      146.38    230.33 o 
  40   8   1      310.91      485.74    301.10 o 
  42   8   1     1110.12     1324.22    424.92 o 
  44   8   1      137.01      195.07    376.20 o 
 -39   9   1      451.46      589.32    391.49 o 
 -37   9   1        3.15      150.22    239.65 o 
 -35   9   1     1425.25     1388.54    294.70 o 
 -33   9   1      754.48      583.71    197.78 o 
 -31   9   1       42.62       40.80    199.55 o 
 -29   9   1     1114.38     1183.54    137.93 o 
 -27   9   1       47.47      108.97     95.48 o 
 -25   9   1     4345.21     4896.50    362.76 o 
 -23   9   1       18.90       62.42    111.66 o 
 -21   9   1     1827.58     1714.38    160.62 o 
 -19   9   1     3546.72     3613.35    184.13 o 
 -17   9   1       56.36      -58.37    109.60 o 
 -15   9   1      246.88       67.20     96.04 o 
 -13   9   1       14.37     -106.75    106.75 o 
 -11   9   1        7.76     -107.25    107.25 o 
  -9   9   1       27.75      133.80    198.19 o 
  -7   9   1     1407.72     1733.01    419.93 o 
  -5   9   1     3543.39     4333.19    202.54 o 
  -3   9   1        1.77       11.59    100.61 o 
  -1   9   1      294.64      205.35    157.29 o 
   1   9   1       39.22      225.74    109.76 o 
   3   9   1      316.64      238.75    135.43 o 
   5   9   1      370.89      247.37    118.30 o 
   7   9   1      836.73      928.60    167.95 o 
   9   9   1        9.44       60.42    129.86 o 
  11   9   1     1136.92      880.49    130.31 o 
  13   9   1       14.22     -126.04    126.04 o 
  15   9   1     2363.00     2913.71    219.59 o 
  17   9   1      480.94      247.66    129.46 o 
  19   9   1       31.56      158.93     88.32 o 
  21   9   1     1021.44      932.42    139.50 o 
  23   9   1       10.40       60.88     89.62 o 
  25   9   1     3456.31     2852.22    356.77 o 
  27   9   1       48.28       11.08    167.28 o 
  29   9   1       10.22      -56.43    282.30 o 
  31   9   1      427.92      785.73    314.37 o 
  33   9   1      513.27      853.75    373.36 o 
  35   9   1       20.47       55.86    329.09 o 
  37   9   1       82.11      586.71    476.28 o 
 -32  10   1      304.18       96.77    330.94 o 
 -30  10   1       14.47      404.18    425.79 o 
 -28  10   1      130.60       -5.90    384.52 o 
 -26  10   1      258.65      213.13    163.11 o 
 -24  10   1       32.20      136.62    211.62 o 
 -22  10   1     1098.73      773.37    181.39 o 
 -20  10   1       52.70        9.92    152.32 o 
 -18  10   1      401.05      502.89    121.65 o 
 -16  10   1      112.01      -66.79    112.40 o 
 -14  10   1     1514.54     1040.18    174.93 o 
 -12  10   1     5058.60     5279.60    257.73 o 
 -10  10   1     2186.29     2319.24    184.55 o 
  -8  10   1      338.79      378.10    143.36 o 
  -6  10   1     2846.58     3383.10    197.27 o 
  -4  10   1        4.80     -108.33    129.23 o 
  -2  10   1      415.09      231.29    127.60 o 
   0  10   1      558.26      364.46    113.75 o 
   2  10   1      163.93      130.17    154.84 o 
   4  10   1       29.03     -139.64    139.64 o 
   6  10   1     1314.31      972.51    216.61 o 
   8  10   1        3.94       49.47    181.03 o 
  10  10   1        2.01      -52.85    107.18 o 
  12  10   1     1218.99     1572.08    160.94 o 
  14  10   1        4.98      230.86    239.85 o 
  16  10   1      222.14      459.02    150.46 o 
  18  10   1      407.27      542.64    346.52 o 
  22  10   1      204.56      198.55    420.52 o 
  24  10   1      241.23      -15.38    394.31 o 
  26  10   1       24.89       38.10    420.87 o 
  28  10   1       20.91      257.28    790.71 o 
  30  10   1       11.12      127.59    467.36 o 
 -21  11   1       41.11      164.29    411.08 o 
 -19  11   1       97.29     -110.46    648.79 o 
 -17  11   1        8.86      246.79    631.31 o 
 -15  11   1      497.94       63.22    163.90 o 
 -13  11   1       14.56      -12.89    162.68 o 
 -11  11   1       25.04      -78.79    146.09 o 
  -9  11   1      194.78      209.93    147.87 o 
  -7  11   1       13.41       10.65    168.42 o 
  -5  11   1      242.67      390.60    138.76 o 
  -3  11   1     1785.64     1700.46    161.25 o 
  -1  11   1       50.98       72.31    118.44 o 
   1  11   1       62.69      -35.81    120.78 o 
   3  11   1     1530.87      923.04    152.63 o 
   5  11   1     1174.26      871.37    171.94 o 
   7  11   1      382.41      341.91    199.22 o 
   9  11   1        5.61      243.78    293.13 o 
  11  11   1       23.02      -69.17    132.18 o 
  13  11   1        8.52       22.94    295.88 o 
  15  11   1      520.14      -81.80    351.31 o 
  17  11   1       41.15      282.45    388.71 o 
  19  11   1       45.16       96.48    410.39 o 
  21  11   1       12.50      -90.54    418.08 o 
 -60   0   2       63.67      237.53    397.63 o 
 -58   0   2      348.73      673.84    286.63 o 
 -56   0   2     1391.37     1430.22    363.68 o 
 -54   0   2      136.97      -16.99    220.23 o 
 -52   0   2      150.99      301.20    403.74 o 
 -50   0   2     1524.66     1940.15    285.20 o 
 -48   0   2     4526.34     4943.27    332.07 o 
 -46   0   2       16.35      -63.73    342.43 o 
 -44   0   2      110.80      288.10    212.59 o 
 -42   0   2     1065.19      675.01    231.99 o 
 -40   0   2     2781.40     3260.98    454.95 o 
 -38   0   2      815.65     1216.16    289.69 o 
 -36   0   2       94.79      141.41    188.58 o 
 -34   0   2     7085.60     6176.00    359.05 o 
 -32   0   2      136.52      -51.66    194.12 o 
 -30   0   2    35659.16    37197.90    658.67 o 
 -28   0   2    16129.15    14553.86    349.98 o 
 -26   0   2    36753.32    38463.85    642.57 o 
 -24   0   2    26599.35    25935.28    465.86 o 
 -22   0   2     3277.63     2856.98    268.64 o 
 -20   0   2    11442.58    10141.00    303.66 o 
 -18   0   2      541.40      235.50    125.92 o 
 -16   0   2     2592.89     1820.37    231.58 o 
 -14   0   2    37160.57    38124.63    685.25 o 
 -12   0   2      221.14      453.40    194.41 o 
 -10   0   2     1668.99     1524.06    173.62 o 
  -8   0   2    55955.70    50906.98    676.14 o 
   6   0   2     8225.02     3638.17     91.36 o 
   8   0   2    43006.41    38980.08    545.57 o 
  10   0   2   291679.06   270392.84   4670.67 o 
  12   0   2      615.18     1085.32    120.99 o 
  14   0   2     6974.52     7300.78    226.12 o 
  16   0   2   157326.72   157064.86   2397.22 o 
  18   0   2     1386.79     1567.97    127.65 o 
  20   0   2    61078.16    56740.52   1129.78 o 
  22   0   2     1608.09     2116.23    362.15 o 
  24   0   2     4244.26     5340.15    274.41 o 
  26   0   2     2517.34     3439.37    184.59 o 
  28   0   2      215.55      619.08    148.67 o 
  30   0   2     6157.32     5868.95    248.16 o 
  32   0   2      120.43      341.66    165.61 o 
  34   0   2     3411.05     3907.38    296.42 o 
  36   0   2      673.37      889.54    347.28 o 
  38   0   2     1233.85     2147.83    250.64 o 
  40   0   2    24624.19    24356.23    842.44 o 
  42   0   2        2.21      132.64    228.83 o 
  44   0   2    20051.31    19704.69    512.60 o 
  46   0   2      454.23      610.52    262.61 o 
  48   0   2     2391.42     2285.95    319.55 o 
  50   0   2        6.62      337.20    271.65 o 
  52   0   2     2852.85     3462.86    466.14 o 
  54   0   2     1965.76     1652.46    590.41 o 
  56   0   2      713.26      861.25    455.30 o 
  58   0   2      369.03      367.71    440.68 o 
 -61   1   2      748.76      558.35    212.37 o 
 -59   1   2       26.35      116.44    183.97 o 
 -57   1   2      346.56      203.24    219.63 o 
 -55   1   2       21.99     -215.42    215.42 o 
 -53   1   2       45.79       72.41    160.80 o 
 -51   1   2      477.45      294.29    168.88 o 
 -49   1   2      415.83      403.57    186.62 o 
 -47   1   2     5342.07     5798.15    282.60 o 
 -45   1   2     3039.14     2939.61    201.48 o 
 -43   1   2      800.97      727.87    201.11 o 
 -41   1   2     1516.81     2219.43    207.03 o 
 -39   1   2       61.75      -90.07    168.50 o 
 -37   1   2    17046.00    16420.97    385.91 o 
 -35   1   2     3702.56     3389.44    184.70 o 
 -33   1   2     5156.73     5705.74    199.81 o 
 -31   1   2      273.79      353.74    155.70 o 
 -29   1   2      503.84      912.42    130.83 o 
 -27   1   2      659.24     1131.01    144.04 o 
 -25   1   2      820.67      601.51    115.60 o 
 -23   1   2     8035.56     8324.19    247.63 o 
 -21   1   2    36706.98    37419.75    525.35 o 
 -19   1   2    72468.64    73446.90    789.32 o 
 -17   1   2    65019.15    60630.16    619.93 o 
 -15   1   2    14086.49    13745.96    224.29 o 
 -13   1   2      284.14      285.58    113.50 o 
 -11   1   2    10457.82     9455.30    248.57 o 
  -9   1   2      472.36     1022.31    209.09 o 
  -7   1   2       57.19       18.39     70.11 o 
  -5   1   2     2760.96     2127.31     70.43 o 
  -3   1   2    46132.43    40880.79    496.75 o 
  -1   1   2     4324.67      101.72     60.82 o 
   1   1   2    13184.88    10537.15    606.14 o 
   3   1   2    43610.43    39968.39    360.15 o 
   5   1   2      353.41      343.54     26.39 o 
   7   1   2       21.69       83.68     63.04 o 
   9   1   2    87772.98    76217.49    727.08 o 
  11   1   2      849.12      507.43     93.98 o 
  13   1   2      634.55      653.64     96.06 o 
  15   1   2     4495.21     4382.11    122.87 o 
  17   1   2    10852.01     9274.95    167.32 o 
  19   1   2    12975.34    13892.62    219.19 o 
  21   1   2     1031.27     1087.76    100.40 o 
  23   1   2     2707.93     2602.92    110.73 o 
  25   1   2    19995.99    20646.15    327.00 o 
  27   1   2       71.06      -67.64     87.06 o 
  29   1   2     8704.63     8134.85    204.36 o 
  31   1   2       41.91      141.78    168.87 o 
  33   1   2    10067.87    10142.78    251.84 o 
  35   1   2      589.20      793.85    134.37 o 
  37   1   2     1073.31     1335.11    358.47 o 
  39   1   2       82.92       41.72    153.53 o 
  41   1   2     4319.64     3541.41    220.37 o 
  43   1   2      209.65      397.98    169.44 o 
  45   1   2     1410.50     1124.88    166.60 o 
  47   1   2     1779.19     1983.50    208.15 o 
  49   1   2       16.70      -30.80    136.93 o 
  51   1   2        3.83     -165.43    168.72 o 
  53   1   2       21.83      443.49    290.99 o 
  55   1   2      257.86      320.21    187.05 o 
  57   1   2      181.23      -28.63    174.54 o 
  59   1   2      108.61     -137.15    198.21 o 
 -60   2   2        6.31      137.28    199.30 o 
 -58   2   2      754.81      479.00    194.94 o 
 -56   2   2      310.62      119.29    172.62 o 
 -54   2   2      403.78      385.97    190.03 o 
 -52   2   2     2625.16     3116.04    318.87 o 
 -50   2   2      803.13      768.54    214.59 o 
 -48   2   2     3109.83     3246.87    363.93 o 
 -46   2   2       46.33      276.75    160.10 o 
 -44   2   2       89.60      -37.29    132.11 o 
 -42   2   2     2194.23     2433.80    202.63 o 
 -40   2   2      818.53      832.74    172.23 o 
 -38   2   2      145.66      220.47    157.40 o 
 -36   2   2     1062.17     1046.23    163.39 o 
 -34   2   2      486.41      536.67    165.92 o 
 -32   2   2     2937.66     3353.41    166.82 o 
 -30   2   2      577.54      690.76    139.51 o 
 -28   2   2    10835.37    10569.24    253.17 o 
 -26   2   2     1217.69     1925.05    149.52 o 
 -24   2   2     4290.38     5326.28    158.36 o 
 -22   2   2     3191.06     3482.24    211.51 o 
 -20   2   2     1108.91     1296.52    105.52 o 
 -18   2   2      672.77      610.65     99.34 o 
 -16   2   2    11445.19    12139.51    181.51 o 
 -14   2   2     3422.64     3583.01    164.33 o 
 -12   2   2      411.49      291.42    104.54 o 
 -10   2   2       23.22       29.39     93.20 o 
  -8   2   2   100652.70    98190.41    993.01 o 
  -6   2   2   384211.69   383368.59   4593.16 o 
  -4   2   2    14022.61    13387.87    181.54 o 
  -2   2   2     6254.63     6571.21    125.88 o 
   0   2   2    12415.09    10027.00    125.41 o 
   2   2   2    42302.42    40057.13    343.45 o 
   4   2   2       54.61       99.92     42.56 o 
   6   2   2    18680.07    14348.06    321.51 o 
   8   2   2     1645.23     1832.61     64.83 o 
  10   2   2     1166.84     1240.87     67.63 o 
  12   2   2    29209.85    29116.09    298.74 o 
  14   2   2      115.37      148.12     61.53 o 
  16   2   2    35412.62    36561.05    379.25 o 
  18   2   2     7919.63     8060.27    161.05 o 
  20   2   2      721.27      774.70    135.02 o 
  22   2   2     5919.93     6760.48    138.05 o 
  24   2   2      123.15       11.68     80.60 o 
  26   2   2     1897.80     2017.38    124.96 o 
  28   2   2       67.12        7.24     84.75 o 
  30   2   2     1056.54     1300.95    134.82 o 
  32   2   2      667.53      571.45    111.89 o 
  34   2   2       63.16       48.47    106.48 o 
  36   2   2       34.18      193.53    125.15 o 
  38   2   2      977.20     1134.94    189.39 o 
  40   2   2     3757.48     3864.19    198.77 o 
  42   2   2     1134.09     2097.83    353.72 o 
  44   2   2     1994.16     1973.26    164.34 o 
  46   2   2       53.44       27.13    149.99 o 
  48   2   2       17.79      -39.87    153.87 o 
  50   2   2      753.98      634.55    186.46 o 
  52   2   2      232.47       20.16    209.64 o 
  54   2   2      847.52     1122.57    288.74 o 
  56   2   2      296.44      163.41    173.64 o 
  58   2   2       15.37      114.65    212.92 o 
 -59   3   2     1383.96     1382.67    266.97 o 
 -57   3   2        6.15     -212.97    212.97 o 
 -55   3   2        4.32      110.31    198.30 o 
 -53   3   2     1529.06     1583.92    211.21 o 
 -51   3   2     1236.12     1239.68    196.21 o 
 -49   3   2     1989.85     2314.74    195.48 o 
 -47   3   2      241.91      186.86    147.12 o 
 -45   3   2     1013.20     1070.67    187.05 o 
 -43   3   2        7.52      106.21    146.98 o 
 -41   3   2    19433.54    17114.25    577.07 o 
 -39   3   2      132.09       75.03    135.44 o 
 -37   3   2      162.86      178.06    150.03 o 
 -35   3   2     2904.30     3380.32    607.09 o 
 -33   3   2      297.07      232.23    176.00 o 
 -31   3   2        1.94      337.79    157.97 o 
 -29   3   2     1952.13     1352.83    131.44 o 
 -27   3   2        0.31       81.41    145.68 o 
 -25   3   2      100.27      326.82     96.08 o 
 -23   3   2       80.55      -41.94    136.48 o 
 -21   3   2    21446.69    20684.18    269.33 o 
 -19   3   2     3665.88     4378.13    167.36 o 
 -17   3   2     2149.72     2394.46    120.03 o 
 -15   3   2     5963.34     5722.83    229.01 o 
 -13   3   2       10.23       -7.94     66.79 o 
 -11   3   2     8609.45     9440.98    147.04 o 
  -9   3   2     5876.43     4987.49    132.79 o 
  -7   3   2      242.90      240.71     80.29 o 
  -5   3   2     1300.28     1503.13     91.39 o 
  -3   3   2      355.00      220.16     61.83 o 
  -1   3   2    15100.98    14025.00    155.49 o 
   1   3   2     6216.81     5427.61    115.91 o 
   3   3   2      529.70      589.01     60.39 o 
   5   3   2       81.05      107.25     53.34 o 
   7   3   2     3468.38     3823.09     84.36 o 
   9   3   2    15672.77    16891.66    164.96 o 
  11   3   2     4209.62     3556.02     83.57 o 
  13   3   2     8745.39     8924.57    121.11 o 
  15   3   2     5293.84     5484.57     79.42 o 
  17   3   2     1536.82     2067.65     99.78 o 
  19   3   2      976.88      785.43     70.65 o 
  21   3   2      525.16      955.79    121.07 o 
  23   3   2        0.29      -55.52     74.21 o 
  25   3   2     7498.76     8371.21    221.09 o 
  27   3   2      828.48     1283.58    112.91 o 
  29   3   2      261.11      151.79    155.10 o 
  31   3   2      886.84     1113.46    111.26 o 
  33   3   2      334.77      224.26    102.51 o 
  35   3   2     1116.50      851.14    145.10 o 
  37   3   2       29.65      208.49    108.45 o 
  39   3   2      850.75     1097.06    129.13 o 
  41   3   2      256.11      181.36    139.40 o 
  43   3   2      630.60      515.54    128.72 o 
  45   3   2       43.10      209.60    124.47 o 
  47   3   2        0.25     -194.52    213.28 o 
  49   3   2       56.51       56.06    156.12 o 
  51   3   2      219.30      464.40    149.40 o 
  53   3   2        4.77       54.44    436.37 o 
  55   3   2        8.64      197.25    233.27 o 
  57   3   2       55.03      -15.68    153.21 o 
 -58   4   2     1090.44      833.50    210.32 o 
 -56   4   2        3.09     -183.04    183.04 o 
 -54   4   2      161.23      -84.27    263.37 o 
 -52   4   2      480.65      664.26    193.65 o 
 -50   4   2       92.51       23.38    151.35 o 
 -48   4   2      123.28      -20.88    166.89 o 
 -46   4   2      631.14      289.34    151.31 o 
 -44   4   2     1633.53     1788.84    280.47 o 
 -42   4   2     2425.07     2678.42    355.86 o 
 -40   4   2     6422.97     6077.78    254.76 o 
 -38   4   2      391.96      462.13    154.75 o 
 -36   4   2     4572.98     4606.28    257.76 o 
 -34   4   2      774.36      775.13    165.34 o 
 -32   4   2      513.33      499.55    158.58 o 
 -30   4   2     5507.59     6175.88    251.44 o 
 -28   4   2      366.06      414.08    140.26 o 
 -26   4   2     2050.09     2067.80    171.50 o 
 -24   4   2     1148.93     1352.87    129.11 o 
 -22   4   2      149.34      224.41    106.20 o 
 -20   4   2      129.15      277.11     86.01 o 
 -18   4   2    13040.10    12791.00    250.89 o 
 -16   4   2      237.96      606.14    120.21 o 
 -14   4   2      326.58      250.21     70.89 o 
 -12   4   2    16708.48    17070.66    270.64 o 
 -10   4   2     3889.14     4498.10    130.94 o 
  -8   4   2     1410.60     1490.68     86.17 o 
  -6   4   2      159.28      111.56     69.38 o 
  -4   4   2    12189.58    12807.96    166.54 o 
  -2   4   2      831.34      686.50     69.46 o 
   0   4   2     7176.16     7493.02    115.72 o 
   2   4   2    11337.97    10945.28    144.24 o 
   4   4   2    14017.69    13152.46    190.20 o 
   6   4   2     1190.57     1284.65     64.37 o 
   8   4   2     4940.92     4754.43    119.77 o 
  10   4   2    13935.20    14254.55    137.62 o 
  12   4   2     1990.67     2357.96    129.67 o 
  14   4   2    29187.97    28780.59    349.92 o 
  16   4   2     2940.23     2947.21    180.53 o 
  18   4   2      176.16      336.78     89.58 o 
  20   4   2     1535.70     1348.20     98.86 o 
  22   4   2     4407.63     4361.88    138.60 o 
  24   4   2       29.80      -15.07    129.52 o 
  26   4   2     2238.51     2079.16    107.85 o 
  28   4   2       51.96      -39.72     88.83 o 
  30   4   2     3991.58     4193.10    326.19 o 
  32   4   2     2754.21     2767.91    275.74 o 
  34   4   2    11858.60    11678.69    253.57 o 
  36   4   2      212.45      190.47    112.06 o 
  38   4   2      413.95      429.10    174.07 o 
  40   4   2       89.15      -47.59    237.54 o 
  42   4   2        0.42     -103.19    166.46 o 
  44   4   2      114.50     -107.43    179.62 o 
  46   4   2        3.00       78.67    187.70 o 
  48   4   2       21.49        0.91    166.66 o 
  50   4   2      485.27      429.93    165.85 o 
  52   4   2      266.82      167.30    159.09 o 
  54   4   2      140.96       41.40    192.17 o 
  56   4   2      306.24      134.24    290.05 o 
 -55   5   2        2.20      125.82    280.06 o 
 -53   5   2      768.14      549.65    215.90 o 
 -51   5   2     1004.29      909.50    183.40 o 
 -49   5   2        9.56      131.85    256.61 o 
 -47   5   2      990.05      947.26    193.70 o 
 -45   5   2     3015.05     3587.65    459.46 o 
 -43   5   2      802.90      584.60    148.06 o 
 -41   5   2       14.04     -164.13    164.13 o 
 -39   5   2       47.95      120.24    174.04 o 
 -37   5   2     4191.93     4438.23    288.50 o 
 -35   5   2      194.11      297.02    142.97 o 
 -33   5   2      786.71      623.43    180.75 o 
 -31   5   2     9297.88     9826.19    230.45 o 
 -29   5   2     1333.07     1420.74    134.28 o 
 -27   5   2     1677.10     1913.83    140.75 o 
 -25   5   2      838.67      622.40    101.49 o 
 -23   5   2       99.52      205.81     89.74 o 
 -21   5   2     3558.76     3788.10    191.60 o 
 -19   5   2    10679.32    11034.86    193.96 o 
 -17   5   2     4462.49     4653.66    148.46 o 
 -15   5   2      410.62      472.95    118.07 o 
 -13   5   2    10510.98     9452.95    167.27 o 
 -11   5   2    15520.15    16028.20    216.78 o 
  -9   5   2      160.07      344.50     78.27 o 
  -7   5   2     1363.66     1757.11     93.50 o 
  -5   5   2      155.51       92.84     69.67 o 
  -3   5   2    23647.14    23180.28    264.84 o 
  -1   5   2     3519.88     2642.67     87.26 o 
   1   5   2    20953.89    19508.24    234.05 o 
   3   5   2    18442.28    17564.32    253.29 o 
   5   5   2       88.30      321.53    116.08 o 
   7   5   2    13982.49    12248.76    159.94 o 
   9   5   2    13007.06    12585.32    152.58 o 
  11   5   2      149.70      171.39     58.78 o 
  13   5   2    13333.88    12045.97    160.96 o 
  15   5   2     1062.18     1334.89    101.95 o 
  17   5   2     4717.39     4226.39    240.27 o 
  19   5   2     7222.63     6491.22    176.23 o 
  21   5   2     9882.30     9434.27    335.72 o 
  23   5   2     5644.95     5981.69    454.88 o 
  25   5   2       42.86        7.00    113.99 o 
  27   5   2       63.03      116.33    115.70 o 
  29   5   2     5553.16     5525.35    161.10 o 
  31   5   2        7.12      212.72     86.61 o 
  33   5   2      288.87      359.09    106.59 o 
  35   5   2      229.87      -20.63    113.06 o 
  37   5   2     2111.53     1809.66    112.18 o 
  39   5   2     1811.82     1619.70    201.50 o 
  41   5   2     4105.16     4120.91    236.87 o 
  43   5   2     1026.84      905.12    131.62 o 
  45   5   2        1.14      -19.44     94.26 o 
  47   5   2       65.53     -113.65    142.92 o 
  49   5   2      197.37      216.16    154.97 o 
  51   5   2      369.20      481.62    333.46 o 
  53   5   2      124.57       42.13    308.95 o 
 -52   6   2      348.81      363.00    263.45 o 
 -50   6   2      732.78      673.81    246.62 o 
 -48   6   2      603.17      816.52    160.12 o 
 -46   6   2      222.24      450.75    168.59 o 
 -44   6   2     1865.82     2218.87    205.55 o 
 -42   6   2      192.29      204.06    152.71 o 
 -40   6   2      112.82      -84.21    138.18 o 
 -38   6   2     1664.96     2298.01    357.12 o 
 -36   6   2     1397.42     1275.48    304.50 o 
 -34   6   2      286.29      412.96    177.18 o 
 -32   6   2     3292.18     3655.98    290.91 o 
 -30   6   2     2616.35     2377.22    200.69 o 
 -28   6   2       93.46       82.91    119.68 o 
 -26   6   2      257.83      341.13    140.08 o 
 -24   6   2     4682.82     4999.08    327.40 o 
 -22   6   2       33.91      -20.14    143.15 o 
 -20   6   2      617.32      530.35    123.94 o 
 -18   6   2     1653.21     1891.43    136.93 o 
 -16   6   2    10726.51    10724.15    254.58 o 
 -14   6   2     1350.28     1230.50    114.38 o 
 -12   6   2     1207.84     1294.79    100.55 o 
 -10   6   2      359.77      202.37    102.43 o 
  -8   6   2     1093.90      919.08     86.07 o 
  -6   6   2     8838.60     8737.05    164.74 o 
  -4   6   2      173.72      163.33     81.79 o 
  -2   6   2     4356.57     4365.68    130.54 o 
   0   6   2     2077.05     1986.89    117.63 o 
   2   6   2       40.70      168.65     83.14 o 
   4   6   2     9592.33    10339.82    210.57 o 
   6   6   2     1611.46     1217.61     99.59 o 
   8   6   2    12775.45    13152.96    232.63 o 
  10   6   2    19898.12    19818.62    261.74 o 
  12   6   2      153.04       12.83     83.02 o 
  14   6   2      690.85      637.69     85.11 o 
  16   6   2     1135.15     1582.50     89.91 o 
  18   6   2     1956.68     2176.06     90.60 o 
  20   6   2     8328.73     8219.58    160.26 o 
  22   6   2     6236.55     5703.80    127.30 o 
  24   6   2      582.37      761.52    168.20 o 
  26   6   2      365.49      384.72     82.94 o 
  28   6   2     3198.87     3067.03    132.80 o 
  30   6   2     1523.51     1153.03     98.12 o 
  32   6   2     2170.65     2603.52    174.71 o 
  34   6   2      940.48      644.88    170.98 o 
  36   6   2     6129.22     5596.56    280.03 o 
  38   6   2     2284.02     2167.69    153.77 o 
  40   6   2     1944.47     2134.79    134.05 o 
  42   6   2      533.96      528.45    187.22 o 
  44   6   2      683.95      841.14    333.74 o 
  46   6   2      190.10      215.38    314.47 o 
  48   6   2      436.02     -102.18    333.71 o 
  50   6   2      976.42      810.63    378.16 o 
 -49   7   2        9.19     -160.01    336.84 o 
 -47   7   2      355.62      401.48    181.33 o 
 -45   7   2      405.39      129.23    127.58 o 
 -43   7   2      282.63      137.83    118.88 o 
 -41   7   2      710.11      572.38    144.31 o 
 -39   7   2      193.86      118.24    124.52 o 
 -37   7   2       96.56     -123.53    123.53 o 
 -35   7   2      799.47      717.32    150.62 o 
 -33   7   2      932.68      884.04    158.36 o 
 -31   7   2      159.45      142.28    134.09 o 
 -29   7   2     4167.71     4614.05    195.94 o 
 -27   7   2     4889.37     5874.27    218.24 o 
 -25   7   2       79.20     -159.74    159.74 o 
 -23   7   2     7359.50     7928.77    281.89 o 
 -21   7   2      537.59      639.48    176.47 o 
 -19   7   2       31.38     -101.48    111.36 o 
 -17   7   2     1298.92     1479.60    181.35 o 
 -15   7   2      368.40      484.41    147.17 o 
 -13   7   2      952.85     1015.57    123.98 o 
 -11   7   2     6729.50     7157.66    244.22 o 
  -9   7   2      392.35       61.05     98.47 o 
  -7   7   2      598.57      640.91    103.80 o 
  -5   7   2      575.00      715.60     94.95 o 
  -3   7   2     4315.10     4305.25    144.52 o 
  -1   7   2      723.46      919.06    120.70 o 
   1   7   2     6690.85     7394.29    182.28 o 
   3   7   2     6533.18     6756.14    194.67 o 
   5   7   2     3363.97     3882.00    132.47 o 
   7   7   2      293.07      261.71    117.42 o 
   9   7   2      222.83      352.30    105.25 o 
  11   7   2       46.22      133.92     79.63 o 
  13   7   2     1249.05     1261.50     88.09 o 
  15   7   2     3063.91     3332.25    234.33 o 
  17   7   2    10904.08    10915.10    190.82 o 
  19   7   2     5624.05     5483.12    216.81 o 
  21   7   2      473.58      265.31     95.12 o 
  23   7   2     8136.37     8130.19    335.92 o 
  25   7   2        2.34       -4.73     76.21 o 
  27   7   2     2291.19     2388.77    156.71 o 
  29   7   2     1722.21     1588.05    125.84 o 
  31   7   2      457.09      386.91     97.26 o 
  33   7   2      737.08      666.52    174.48 o 
  35   7   2        5.80       84.57    154.62 o 
  37   7   2     1664.94     1892.24    416.15 o 
  39   7   2      107.20      181.38    156.71 o 
  41   7   2      499.30      183.82    169.76 o 
  43   7   2       26.62       64.95    226.26 o 
  45   7   2      474.16     1050.45    379.25 o 
  47   7   2      348.72      326.15    416.62 o 
 -44   8   2      124.56      116.85    218.58 o 
 -42   8   2        0.02     -126.40    271.95 o 
 -40   8   2      636.42      478.21    196.49 o 
 -38   8   2      692.28      610.04    141.72 o 
 -36   8   2        1.26     -124.12    202.22 o 
 -34   8   2       29.38      122.71    164.26 o 
 -32   8   2      435.04      209.19    150.44 o 
 -30   8   2      821.71      823.42    234.23 o 
 -28   8   2      738.54      512.56    140.81 o 
 -26   8   2      128.53      -57.95     93.25 o 
 -24   8   2       17.61       51.28    127.02 o 
 -22   8   2      166.79      206.96    138.79 o 
 -20   8   2     3213.13     3432.69    138.43 o 
 -18   8   2     1502.25     1565.04    112.51 o 
 -16   8   2     2185.12     2582.22    169.96 o 
 -14   8   2      757.64      618.68    118.95 o 
 -12   8   2      406.73      464.82    102.37 o 
 -10   8   2      259.25       32.18     90.01 o 
  -8   8   2     1316.20     1461.18    127.30 o 
  -6   8   2      222.73      312.18    111.80 o 
  -4   8   2      962.42     1131.35    104.37 o 
  -2   8   2        3.73      -15.93    119.43 o 
   0   8   2     1031.06     1380.26    242.13 o 
   2   8   2      183.21       84.09    135.43 o 
   4   8   2     3529.52     3623.80    284.80 o 
   6   8   2      267.05      431.02    173.42 o 
   8   8   2      798.25      676.94    147.57 o 
  10   8   2     3645.50     4050.88    215.61 o 
  12   8   2      352.04      555.80    172.00 o 
  14   8   2      194.32      309.72     75.68 o 
  16   8   2     2694.78     2574.46    238.65 o 
  18   8   2      694.49      423.96     82.01 o 
  20   8   2     1172.24     1123.22    147.99 o 
  22   8   2       67.98        1.35     83.22 o 
  24   8   2      666.16      413.84     80.08 o 
  26   8   2      427.96      330.65    157.61 o 
  28   8   2       23.91       22.55     93.41 o 
  30   8   2        1.70     -164.13    164.13 o 
  32   8   2      311.53      391.26    195.22 o 
  34   8   2       43.87       16.97    119.79 o 
  36   8   2        7.92     -155.05    256.89 o 
  38   8   2        2.71     -283.68    283.68 o 
  40   8   2        1.99       -7.31    261.94 o 
  42   8   2      170.45      117.46    365.65 o 
 -39   9   2        3.48     -225.46    225.46 o 
 -37   9   2        3.31      -12.37    205.07 o 
 -35   9   2        2.80       41.12    234.71 o 
 -33   9   2        1.16      125.84    178.45 o 
 -31   9   2      681.55      661.53    117.53 o 
 -29   9   2      108.85      135.55    125.87 o 
 -27   9   2      222.92      416.40    122.24 o 
 -25   9   2     1099.02     1168.96    150.00 o 
 -23   9   2       97.24      204.12    104.17 o 
 -21   9   2     1321.67     1117.73    126.49 o 
 -19   9   2      119.26      272.43    147.24 o 
 -17   9   2      142.76      146.43    107.77 o 
 -15   9   2        1.09      149.29    132.93 o 
 -13   9   2       70.17      158.09    122.20 o 
 -11   9   2      308.23      157.10    167.56 o 
  -9   9   2     7552.29     7846.73    236.64 o 
  -7   9   2      364.42      276.97    206.36 o 
  -5   9   2      400.28      570.84    124.73 o 
  -3   9   2       56.94       91.88    118.43 o 
  -1   9   2      641.64      558.68    141.24 o 
   1   9   2        1.11      133.93     95.39 o 
   3   9   2       50.55       65.99    118.26 o 
   5   9   2      116.27      269.12    137.59 o 
   7   9   2      484.31      611.80    182.82 o 
   9   9   2       88.41      178.56    145.71 o 
  11   9   2        0.32       69.35    118.73 o 
  13   9   2       17.36      233.48    227.73 o 
  15   9   2      402.95      499.05    141.63 o 
  17   9   2       80.06      147.23    101.51 o 
  19   9   2       43.55      112.34    129.05 o 
  21   9   2       22.55      -51.68     69.61 o 
  23   9   2      122.97      -74.20    149.12 o 
  25   9   2        0.07       59.58    155.11 o 
  27   9   2      230.83      413.79    417.21 o 
  29   9   2        9.56       -4.86    268.61 o 
  31   9   2      375.44      360.61    267.95 o 
  33   9   2       25.24     -154.16    405.65 o 
  35   9   2       55.80     -378.91    378.91 o 
  37   9   2      109.74     -384.07    401.30 o 
 -32  10   2      131.21      110.35    368.26 o 
 -30  10   2       91.67      200.73    181.61 o 
 -28  10   2       56.26       57.98    244.98 o 
 -26  10   2      165.75      236.70    187.96 o 
 -24  10   2     1146.86      898.06    163.18 o 
 -22  10   2       14.85       80.04    136.44 o 
 -20  10   2       65.93      -23.56    109.23 o 
 -18  10   2        0.91       81.54    109.49 o 
 -16  10   2       85.83      205.92    150.02 o 
 -14  10   2      354.99      188.19    136.48 o 
 -12  10   2      931.32      777.88    243.34 o 
 -10  10   2      870.38      719.86    140.25 o 
  -8  10   2      325.38      476.59    163.29 o 
  -6  10   2     1810.99     1716.61    342.01 o 
  -4  10   2      220.29      216.45    117.13 o 
  -2  10   2     3938.65     3859.84    183.39 o 
   0  10   2      481.05      621.82    126.89 o 
   2  10   2     1742.22     1966.23    175.00 o 
   4  10   2      100.77      100.61    120.90 o 
   6  10   2     1906.20     1365.01    213.89 o 
   8  10   2     1018.63      993.34    206.84 o 
  10  10   2      104.17      164.84    139.56 o 
  12  10   2      756.26      858.25    334.49 o 
  14  10   2       12.08      -73.99    133.80 o 
  16  10   2       62.84     -137.73    354.11 o 
  18  10   2      164.88     -247.14    370.19 o 
  20  10   2      699.58     1350.01    492.53 o 
  24  10   2      247.73     -124.09    733.03 o 
  26  10   2      366.19      216.03    451.98 o 
  28  10   2        0.72      424.37    491.13 o 
  30  10   2      103.87      -67.12    461.77 o 
 -21  11   2       38.94      182.53    222.15 o 
 -19  11   2        0.44       76.75    148.31 o 
 -17  11   2      575.06      609.62    194.46 o 
 -15  11   2      147.70      220.00    211.36 o 
 -13  11   2      249.30      289.10    174.99 o 
 -11  11   2       14.81        8.47    149.07 o 
  -9  11   2      394.75      421.92    145.56 o 
  -7  11   2     1828.17     1328.16    203.00 o 
  -5  11   2      251.65      350.29    174.71 o 
  -3  11   2      561.02      446.71    211.70 o 
  -1  11   2     1427.65     1620.57    273.24 o 
   1  11   2     1522.45      573.22    193.75 o 
   3  11   2      510.50      497.67    153.39 o 
   5  11   2       28.70       52.09    143.15 o 
   7  11   2     1757.42     1738.95    172.45 o 
   9  11   2        1.56      108.42    306.86 o 
  11  11   2      585.85      630.96    399.55 o 
  13  11   2     2740.28     2086.88    793.85 o 
  15  11   2       22.19     -145.42    368.44 o 
  17  11   2      256.48      318.14    298.90 o 
  19  11   2       16.97     -292.93    711.71 o 
 -61   1   3      468.33      631.12    296.45 o 
 -59   1   3       50.99      -76.81    246.12 o 
 -57   1   3      142.77       99.14    176.90 o 
 -55   1   3     1003.87     1104.30    203.29 o 
 -53   1   3       13.67       38.41    215.23 o 
 -51   1   3       78.49     -178.59    184.13 o 
 -49   1   3       42.16      -30.28    171.95 o 
 -47   1   3       93.17       55.37    163.54 o 
 -45   1   3      804.02      605.20    164.17 o 
 -43   1   3      755.95      890.16    197.65 o 
 -41   1   3     4606.77     4698.48    272.19 o 
 -39   1   3     3949.01     3905.27    252.27 o 
 -37   1   3      132.54      269.45    145.67 o 
 -35   1   3     3800.73     4079.20    214.66 o 
 -33   1   3     1110.08     1816.94    245.29 o 
 -31   1   3     4297.80     5136.41    259.17 o 
 -29   1   3     1710.49     2048.41    151.13 o 
 -27   1   3     2293.90     2925.93    176.98 o 
 -25   1   3    18651.94    17800.45    269.29 o 
 -23   1   3      916.10     1099.88    114.68 o 
 -21   1   3     4042.92     2849.58    137.77 o 
 -19   1   3      545.97      425.00     93.97 o 
 -17   1   3      456.58      389.30     97.97 o 
 -15   1   3     2757.56     3187.75    175.78 o 
 -13   1   3       38.92        8.58     86.27 o 
 -11   1   3     6515.10     6257.49    197.43 o 
  -9   1   3     1297.05     1194.42    178.46 o 
  -7   1   3    28152.83    28156.73    315.76 o 
  -5   1   3      542.84      760.55     84.52 o 
  -3   1   3     4940.83     2992.97    118.05 o 
  -1   1   3    30235.02    28869.11    202.19 o 
   1   1   3   173072.92   160290.33   3919.21 o 
   3   1   3     7948.50     7821.56    109.76 o 
   5   1   3    68633.34    58422.34    459.97 o 
   7   1   3     1307.04     1945.99     81.95 o 
   9   1   3    14924.46    13932.07    159.12 o 
  11   1   3     3334.21     3621.52    158.88 o 
  13   1   3     6458.43     5480.83    161.46 o 
  15   1   3     2076.20     1573.53     77.97 o 
  17   1   3     1233.24     1426.09     86.80 o 
  19   1   3    30353.38    31131.63    364.59 o 
  21   1   3     2969.46     3701.04    192.04 o 
  23   1   3      861.73     1311.27    189.63 o 
  25   1   3     2632.95     3402.56    183.91 o 
  27   1   3      184.14      268.02    121.02 o 
  29   1   3     7605.39     8473.21    225.12 o 
  31   1   3     1962.97     1639.77    147.50 o 
  33   1   3     4365.66     4715.36    186.58 o 
  35   1   3     1002.08      710.02    181.99 o 
  37   1   3     6682.40     7318.31    215.79 o 
  39   1   3      225.68      265.76    137.35 o 
  41   1   3      813.92     1026.52    163.12 o 
  43   1   3    14761.01    13963.51    397.70 o 
  45   1   3    10620.29    10412.27    308.91 o 
  47   1   3        0.76      107.60    137.37 o 
  49   1   3      802.55      658.13    244.71 o 
  51   1   3        5.80      -51.12    163.49 o 
  53   1   3      334.23      380.25    181.38 o 
  55   1   3       49.98      252.08    167.06 o 
  57   1   3       41.37      137.35    209.89 o 
 -60   2   3      774.61      309.01    248.15 o 
 -58   2   3       19.39       51.44    178.16 o 
 -56   2   3      388.07      301.30    281.54 o 
 -54   2   3      181.54       81.70    164.07 o 
 -52   2   3     2747.86     2608.80    296.47 o 
 -50   2   3     1212.14     1137.61    201.59 o 
 -48   2   3      292.85      614.71    196.32 o 
 -46   2   3      630.70      553.11    198.32 o 
 -44   2   3      455.40      440.78    177.07 o 
 -42   2   3    19240.79    19709.70    445.65 o 
 -40   2   3      539.92      773.66    188.48 o 
 -38   2   3       99.29      221.60    163.90 o 
 -36   2   3     8903.72     8475.89    352.71 o 
 -34   2   3     2964.96     3007.20    190.77 o 
 -32   2   3    13454.81    13516.43    322.77 o 
 -30   2   3      374.38      696.23    228.11 o 
 -28   2   3     8388.33     8227.91    222.76 o 
 -26   2   3     5264.48     4904.45    299.45 o 
 -24   2   3        3.13       21.43     90.53 o 
 -22   2   3    21850.48    21874.91    292.26 o 
 -20   2   3    24756.16    24078.19    344.94 o 
 -18   2   3    26328.42    26143.95    321.90 o 
 -16   2   3    10946.19     8189.94    159.14 o 
 -14   2   3       82.64      187.69     82.20 o 
 -12   2   3    71990.81    68415.29    691.76 o 
 -10   2   3   100768.20    93990.47    962.98 o 
  -8   2   3   626059.44   632510.63   8945.84 o 
  -6   2   3   361246.38   352186.72   4157.42 o 
  -4   2   3    57789.07    57853.21    513.33 o 
  -2   2   3   433274.78   433747.34   5374.67 o 
   0   2   3   101484.93   102621.34   1011.81 o 
   2   2   3    18647.50    16233.00    318.82 o 
   4   2   3       27.69      224.02     43.74 o 
   6   2   3     1550.14     1446.54    125.18 o 
   8   2   3     2877.73     3268.46    149.56 o 
  10   2   3    10362.95     7702.43    215.35 o 
  12   2   3    62996.55    61947.42    528.37 o 
  14   2   3     9439.71     8824.41    157.52 o 
  16   2   3    17000.46    15137.31    183.61 o 
  18   2   3     3662.12     4109.56    107.67 o 
  20   2   3    14227.11    17470.55    217.76 o 
  22   2   3    21802.14    20697.87    340.42 o 
  24   2   3      659.56      527.62     91.85 o 
  26   2   3     4428.06     4304.67    179.06 o 
  28   2   3    12837.03    13820.16    220.95 o 
  30   2   3      147.83       82.83    108.07 o 
  32   2   3     5093.30     6208.82    195.58 o 
  34   2   3      463.83      177.90    136.18 o 
  36   2   3       74.64     -132.48    132.48 o 
  38   2   3    16428.52    17209.52    331.04 o 
  40   2   3       44.40      137.80    118.06 o 
  42   2   3     1020.28      925.04    138.60 o 
  44   2   3       39.34       96.18    220.96 o 
  46   2   3     1078.37     1130.56    177.85 o 
  48   2   3     1086.91     1669.74    223.23 o 
  50   2   3       30.76      161.99    150.97 o 
  52   2   3      613.87      639.40    170.27 o 
  54   2   3      646.96      354.85    240.88 o 
  56   2   3      830.40      811.16    210.66 o 
  58   2   3       78.47      133.64    177.80 o 
 -59   3   3     1579.58      953.91    258.15 o 
 -57   3   3       44.90      156.86    281.74 o 
 -55   3   3      576.14      815.37    218.99 o 
 -53   3   3     2775.96     2284.13    285.91 o 
 -51   3   3      143.80      267.14    187.95 o 
 -49   3   3     1459.31     1547.69    319.42 o 
 -47   3   3       57.11      233.96    174.21 o 
 -45   3   3     5499.43     5626.51    236.76 o 
 -43   3   3     5634.22     5738.59    255.83 o 
 -41   3   3      212.05       30.13    154.88 o 
 -39   3   3     3494.79     4244.03    253.35 o 
 -37   3   3     1199.31     1603.98    198.34 o 
 -35   3   3    10576.84    11515.07    292.97 o 
 -33   3   3    60655.62    59997.95    863.04 o 
 -31   3   3       99.73       89.83    118.97 o 
 -29   3   3     2854.99     2728.03    188.45 o 
 -27   3   3     1314.82     1685.52    148.04 o 
 -25   3   3     8307.51     8124.78    203.77 o 
 -23   3   3    17135.15    17617.31    280.24 o 
 -21   3   3     8739.55     8809.16    188.07 o 
 -19   3   3     6588.46     5959.98    162.00 o 
 -17   3   3     9950.89     9585.83    193.96 o 
 -15   3   3    73626.53    72694.03    813.17 o 
 -13   3   3   157723.06   161374.61   1866.74 o 
 -11   3   3    36805.00    36390.67    391.60 o 
  -9   3   3    14877.79    14347.00    198.06 o 
  -7   3   3      480.98      247.17     76.05 o 
  -5   3   3    32276.21    28763.42    285.07 o 
  -3   3   3     3756.98     2808.14    101.39 o 
  -1   3   3     6351.80     5584.01     84.63 o 
   1   3   3    36213.84    32777.63    268.26 o 
   3   3   3     5275.98     6550.40     75.92 o 
   5   3   3      160.26      139.32     64.24 o 
   7   3   3      544.01      380.91     29.10 o 
   9   3   3    20441.78    19467.99    314.35 o 
  11   3   3    17963.95    16869.84    181.71 o 
  13   3   3     1783.32     1732.52     87.03 o 
  15   3   3     9415.58     8632.32    111.46 o 
  17   3   3    39063.73    39741.16    349.20 o 
  19   3   3    12707.78    12451.67    168.72 o 
  21   3   3      186.22      310.02     62.29 o 
  23   3   3     3316.31     3149.49    202.93 o 
  25   3   3     6843.06     6135.99    318.27 o 
  27   3   3     2256.35     2602.87    108.36 o 
  29   3   3    19552.11    20236.11    365.59 o 
  31   3   3     7697.11     7591.02    285.56 o 
  33   3   3       56.69      169.78    179.84 o 
  35   3   3     4019.95     4533.29    180.97 o 
  37   3   3     3053.47     3515.67    280.82 o 
  39   3   3     2449.13     2608.50    287.56 o 
  41   3   3      579.42      493.88    183.16 o 
  43   3   3     1485.42     1601.53    307.63 o 
  45   3   3     2537.21     2093.34    244.30 o 
  47   3   3        0.27      -16.70    137.38 o 
  49   3   3     1114.81      950.39    205.65 o 
  51   3   3     1462.52     1085.42    164.66 o 
  53   3   3      335.29      513.09    157.72 o 
  55   3   3      133.91      401.33    242.31 o 
  57   3   3      514.91      546.81    223.74 o 
 -58   4   3       31.17       40.70    176.74 o 
 -56   4   3       10.26      -25.91    191.05 o 
 -54   4   3      203.18      100.44    303.39 o 
 -52   4   3      392.39      174.54    266.40 o 
 -50   4   3       63.51      376.79    167.73 o 
 -48   4   3     1150.25     1098.31    202.22 o 
 -46   4   3      488.86      534.67    178.10 o 
 -44   4   3     3375.32     3845.46    214.71 o 
 -42   4   3     8551.91     8695.75    339.65 o 
 -40   4   3     2345.98     2851.31    225.74 o 
 -38   4   3     5003.13     5264.10    287.59 o 
 -36   4   3     8610.56     9518.93    301.44 o 
 -34   4   3     1816.89     1403.09    163.85 o 
 -32   4   3     2647.46     3139.09    180.51 o 
 -30   4   3        8.62      292.50    188.09 o 
 -28   4   3    11816.04    12512.51    278.70 o 
 -26   4   3     3035.48     3103.36    183.10 o 
 -24   4   3      376.92      362.80    112.61 o 
 -22   4   3    10776.34    10117.39    233.44 o 
 -20   4   3      594.62      343.44    101.41 o 
 -18   4   3    18375.59    18965.47    232.89 o 
 -16   4   3    10076.20    10434.38    187.33 o 
 -14   4   3      199.93       44.10     87.75 o 
 -12   4   3     8431.78     8715.04    177.98 o 
 -10   4   3    15003.74    17276.41    230.21 o 
  -8   4   3    23343.48    22154.76    264.53 o 
  -6   4   3    52935.57    51575.54    460.42 o 
  -4   4   3     5738.16     5260.64    138.60 o 
  -2   4   3     4411.64     4039.54    103.01 o 
   0   4   3     3331.46     3837.84    106.27 o 
   2   4   3     9602.63     9014.40    112.77 o 
   4   4   3     4366.34     5031.54     94.33 o 
   6   4   3     1746.34     1951.87     68.06 o 
   8   4   3     1274.29     1680.71     66.41 o 
  10   4   3     4177.83     4251.22     85.65 o 
  12   4   3     3804.93     5127.77    103.78 o 
  14   4   3    14895.22    14184.00    133.86 o 
  16   4   3     5801.65     5680.11    152.40 o 
  18   4   3     3898.69     3762.59    112.95 o 
  20   4   3     1402.47     2188.97    101.30 o 
  22   4   3    32139.71    33793.10    382.95 o 
  24   4   3     3223.35     3654.51    314.48 o 
  26   4   3      632.40      747.66     77.80 o 
  28   4   3      119.77      136.68     84.49 o 
  30   4   3      900.31      509.62    124.79 o 
  32   4   3      937.22      748.85    106.88 o 
  34   4   3     2163.97     2622.44    134.95 o 
  36   4   3     5047.23     5513.53    207.55 o 
  38   4   3     5261.90     5425.53    182.56 o 
  40   4   3       79.49       73.55    149.42 o 
  42   4   3     2534.93     3325.04    312.67 o 
  44   4   3      235.38      210.11    127.60 o 
  46   4   3      531.20      331.67    121.00 o 
  48   4   3      311.96       69.73    135.32 o 
  50   4   3       19.37      178.42    145.00 o 
  52   4   3       56.31      -15.27    153.24 o 
  54   4   3      389.82      930.27    348.09 o 
 -55   5   3       28.53      -93.48    269.05 o 
 -53   5   3        6.88      120.81    177.68 o 
 -51   5   3        3.98     -154.91    154.91 o 
 -49   5   3      158.95      336.75    232.31 o 
 -47   5   3      164.72      363.53    257.93 o 
 -45   5   3       18.64      200.59    160.67 o 
 -43   5   3      332.04      310.19    262.57 o 
 -41   5   3       14.15      520.32    201.38 o 
 -39   5   3      829.57      635.17    175.34 o 
 -37   5   3      497.57      611.26    133.80 o 
 -35   5   3      221.19      336.08    166.05 o 
 -33   5   3     1815.61     1760.20    230.68 o 
 -31   5   3      429.11      894.73    195.91 o 
 -29   5   3     6656.13     6860.50    215.70 o 
 -27   5   3     2430.38     2722.27    163.39 o 
 -25   5   3      188.60      348.70    113.24 o 
 -23   5   3     1299.07     1433.36    133.18 o 
 -21   5   3     5927.19     6374.85    172.76 o 
 -19   5   3      110.57       -1.41     98.66 o 
 -17   5   3     8193.28     8263.36    205.91 o 
 -15   5   3    19493.20    20043.63    322.63 o 
 -13   5   3        1.10       24.99     98.54 o 
 -11   5   3     9125.68     8534.13    166.42 o 
  -9   5   3     7824.64     7985.22    193.80 o 
  -7   5   3     1375.51     1621.63     82.57 o 
  -5   5   3     1152.35     1478.01     81.54 o 
  -3   5   3     7139.42     7239.54    183.22 o 
  -1   5   3      990.38     1024.09     75.77 o 
   1   5   3      778.01      773.75     81.69 o 
   3   5   3      298.02      554.86     94.39 o 
   5   5   3    11794.82    11507.47    149.30 o 
   7   5   3      618.01      627.08     83.50 o 
   9   5   3    10422.72    10086.95    199.39 o 
  11   5   3     5065.72     5867.67     90.48 o 
  13   5   3     1391.36     1549.08     79.18 o 
  15   5   3     4270.11     4687.46    116.96 o 
  17   5   3       29.25      149.93     53.26 o 
  19   5   3      520.30      566.14    196.97 o 
  21   5   3      350.15      515.90     61.58 o 
  23   5   3     1500.67     1343.69     91.94 o 
  25   5   3      827.35      989.34    302.90 o 
  27   5   3     9904.67     9663.65    280.73 o 
  29   5   3      967.03     1025.24    175.20 o 
  31   5   3     1266.13     1038.73    101.71 o 
  33   5   3     6140.15     6014.20    254.55 o 
  35   5   3     1288.02     1303.26    132.01 o 
  37   5   3     2714.53     2461.22    159.86 o 
  39   5   3      619.26      582.87    102.51 o 
  41   5   3        1.60     -127.67    127.67 o 
  43   5   3      201.63      139.84    125.56 o 
  45   5   3     1353.72      916.02    141.06 o 
  47   5   3       37.63       40.63    124.85 o 
  49   5   3      853.99      213.30    273.95 o 
  51   5   3      677.30     1448.81    335.75 o 
  53   5   3      236.51      115.10    333.93 o 
 -52   6   3       75.35      321.49    212.63 o 
 -50   6   3       23.43       34.75    185.31 o 
 -48   6   3       18.03     -194.08    208.55 o 
 -46   6   3      174.22     -164.70    164.70 o 
 -44   6   3        8.58      100.78    137.35 o 
 -42   6   3        0.66      245.87    164.47 o 
 -40   6   3      293.55      616.00    174.65 o 
 -38   6   3       78.59      143.08    132.48 o 
 -36   6   3      862.18      867.02    129.49 o 
 -34   6   3      115.61       83.40    146.03 o 
 -32   6   3     1823.55     2202.16    155.90 o 
 -30   6   3      473.14      568.88    125.44 o 
 -28   6   3      163.19      142.72    132.67 o 
 -26   6   3     1907.71     1818.80    140.45 o 
 -24   6   3      735.71      986.42    148.11 o 
 -22   6   3        2.30     -132.39    132.68 o 
 -20   6   3      143.17     -107.55    112.42 o 
 -18   6   3      358.53      569.80    114.73 o 
 -16   6   3     4611.00     4505.93    272.04 o 
 -14   6   3        0.90       66.32     96.41 o 
 -12   6   3       93.84      197.78     91.72 o 
 -10   6   3       57.50      -74.22     90.87 o 
  -8   6   3      867.65     1044.37     95.03 o 
  -6   6   3       49.57       73.02     71.13 o 
  -4   6   3     2641.08     3182.61    119.15 o 
  -2   6   3     5472.66     6321.70    147.75 o 
   0   6   3      518.65      819.99    113.60 o 
   2   6   3       51.40       81.98     83.96 o 
   4   6   3      394.35      293.36     88.41 o 
   6   6   3      187.36      180.70    101.88 o 
   8   6   3     2930.30     3348.06    116.67 o 
  10   6   3     1039.76     1158.79     60.06 o 
  12   6   3      433.63      400.20     55.33 o 
  14   6   3      270.01      385.88     67.59 o 
  16   6   3       55.45      122.77     77.19 o 
  18   6   3       52.08       67.19     44.45 o 
  20   6   3      623.62      856.62     88.60 o 
  22   6   3       35.41        5.27     35.86 o 
  24   6   3     2307.43     2218.72     64.78 o 
  26   6   3      710.34      765.01    121.18 o 
  28   6   3      104.31      165.49    168.05 o 
  30   6   3       21.85       32.34     84.09 o 
  32   6   3     2295.24     2307.01    119.73 o 
  34   6   3     2296.78     1866.31    222.53 o 
  36   6   3      905.30      833.22    158.08 o 
  38   6   3        0.38     -106.52    211.08 o 
  40   6   3      492.48      594.11    218.83 o 
  42   6   3      353.50      176.12    295.21 o 
  44   6   3     1193.16     1321.75    321.61 o 
  46   6   3      253.16      491.31    300.73 o 
  48   6   3      146.59      453.93    346.17 o 
  50   6   3       34.25      409.57    318.89 o 
 -49   7   3        1.67       -5.27    220.47 o 
 -47   7   3       35.24      -45.45    147.18 o 
 -45   7   3      242.54      128.60    146.65 o 
 -43   7   3      877.27      879.63    187.89 o 
 -41   7   3      325.02      275.50    140.70 o 
 -39   7   3      426.16      239.31    168.75 o 
 -37   7   3      669.19      475.69    124.90 o 
 -35   7   3     2646.10     3331.93    314.85 o 
 -33   7   3       35.32       17.32    161.20 o 
 -31   7   3     1977.82     1862.32    156.90 o 
 -29   7   3     2332.97     2372.78    172.46 o 
 -27   7   3     1022.83      898.75    175.91 o 
 -25   7   3      994.93      903.15    149.91 o 
 -23   7   3     3749.32     4260.80    176.18 o 
 -21   7   3      337.95      594.22    129.85 o 
 -19   7   3     1423.37     1620.86    172.28 o 
 -17   7   3      417.18      428.09    110.94 o 
 -15   7   3     8255.91     8197.79    189.42 o 
 -13   7   3     1910.48     2149.08    138.27 o 
 -11   7   3      140.56      173.59    125.74 o 
  -9   7   3     2735.65     2877.00    154.40 o 
  -7   7   3     1259.07     1666.71    171.09 o 
  -5   7   3     6791.32     7852.71    155.23 o 
  -3   7   3     3174.49     3290.70    129.36 o 
  -1   7   3     4776.22     5371.48    166.11 o 
   1   7   3     1869.12     1883.76    181.84 o 
   3   7   3       71.97      213.31     92.15 o 
   5   7   3        5.65       80.92    108.77 o 
   7   7   3       59.54      -49.20    116.61 o 
   9   7   3     1569.47     1470.62    175.01 o 
  11   7   3      792.55      943.51    102.69 o 
  13   7   3     4718.54     4859.62    180.87 o 
  15   7   3      194.05      370.11     88.27 o 
  17   7   3      284.35      319.43     64.34 o 
  19   7   3     7028.24     7361.83    141.14 o 
  21   7   3      236.90      242.67    100.01 o 
  23   7   3     2178.91     1750.21    152.38 o 
  25   7   3      195.30      124.96     72.13 o 
  27   7   3      167.87       61.22     55.65 o 
  29   7   3     4119.56     3197.10    224.56 o 
  31   7   3        4.41       -2.76     62.04 o 
  33   7   3       76.32     -199.17    222.00 o 
  35   7   3      390.18      342.82    181.40 o 
  37   7   3        5.36     -105.57    132.29 o 
  39   7   3     1220.12     1161.64    260.64 o 
  41   7   3       65.41      142.31    307.96 o 
  43   7   3     1059.99      725.44    424.50 o 
  45   7   3       51.25       25.69    453.86 o 
 -44   8   3       56.36     -139.20    246.62 o 
 -42   8   3      334.02      146.19    281.08 o 
 -40   8   3        1.84      388.81    161.22 o 
 -38   8   3     2478.10     3186.70    294.83 o 
 -36   8   3     2133.72     2432.63    646.03 o 
 -34   8   3     1476.84     1035.00    251.37 o 
 -32   8   3       38.88      110.49    129.14 o 
 -30   8   3      989.18      755.85    143.95 o 
 -28   8   3      398.64      532.23    145.24 o 
 -26   8   3     1390.56     1808.30    155.93 o 
 -24   8   3     1527.20     1458.08    329.51 o 
 -22   8   3     3333.18     4132.90    250.65 o 
 -20   8   3     1915.27     2358.74    245.26 o 
 -18   8   3     1011.89     1245.96    130.80 o 
 -16   8   3      283.58      464.38    129.54 o 
 -14   8   3       27.56      115.55    105.92 o 
 -12   8   3     1637.46     1985.75    124.78 o 
 -10   8   3      395.42      611.16    106.45 o 
  -8   8   3     6607.60     7458.28    222.04 o 
  -6   8   3     3271.68     3157.69    307.70 o 
  -4   8   3      566.67      706.40    104.93 o 
  -2   8   3      169.01      161.75    110.87 o 
   0   8   3     2959.37     2876.63    152.63 o 
   2   8   3      184.27      209.21    114.80 o 
   4   8   3     3845.45     4044.25    146.45 o 
   6   8   3       65.94       -0.25    107.13 o 
   8   8   3     1907.94     1654.34    368.72 o 
  10   8   3       97.52      350.21     99.81 o 
  12   8   3     1211.34     1379.53    266.00 o 
  14   8   3      772.98      616.91    158.23 o 
  16   8   3      840.40      724.08    121.09 o 
  18   8   3       26.70       85.41     94.87 o 
  20   8   3     1020.35      852.29     73.47 o 
  22   8   3     5537.58     4931.46    124.28 o 
  24   8   3      208.50      112.19     57.14 o 
  26   8   3      178.99      474.67    137.62 o 
  28   8   3     4135.98     3766.05    435.97 o 
  30   8   3       85.18       21.28    180.68 o 
  32   8   3      821.27     1216.39    385.53 o 
  34   8   3      209.66      484.66    276.08 o 
  36   8   3      721.77      209.89    435.24 o 
  38   8   3       17.98      -63.52    361.63 o 
  40   8   3       66.48      138.38    318.63 o 
  42   8   3      414.42      844.44    380.60 o 
 -39   9   3      939.92     1163.64    321.01 o 
 -37   9   3       67.67      283.48    209.56 o 
 -35   9   3      335.49      363.58    133.81 o 
 -33   9   3       92.13      128.37    167.68 o 
 -31   9   3        3.38      111.36    111.76 o 
 -29   9   3     1098.68     1332.70    193.17 o 
 -27   9   3      561.19      283.03    136.34 o 
 -25   9   3     4871.50     4866.18    198.17 o 
 -23   9   3      616.29      586.62    138.44 o 
 -21   9   3       21.11      -82.81    108.09 o 
 -19   9   3     4953.74     5545.18    183.51 o 
 -17   9   3      817.66      763.31    125.13 o 
 -15   9   3      963.33     1269.03    170.67 o 
 -13   9   3     1355.05      952.40    147.50 o 
 -11   9   3      260.11      360.93    120.97 o 
  -9   9   3     2437.25     2507.91    164.16 o 
  -7   9   3      323.44      115.42    122.57 o 
  -5   9   3     9160.49     9705.00    307.15 o 
  -3   9   3      863.03      777.97    149.49 o 
  -1   9   3      545.27      533.39    119.53 o 
   1   9   3      115.08      173.29    102.10 o 
   3   9   3      136.03      379.09    134.42 o 
   5   9   3      234.33      430.13    128.75 o 
   7   9   3       20.64      348.12    161.10 o 
   9   9   3       94.96      130.23    150.76 o 
  11   9   3      244.79       97.03    117.26 o 
  13   9   3      902.67      819.24    116.16 o 
  15   9   3     1378.89     1313.03    248.06 o 
  17   9   3      318.07        4.56    108.42 o 
  19   9   3       71.36     -127.97    368.61 o 
  21   9   3       56.94      -25.87    347.81 o 
  23   9   3       45.51      135.36    339.08 o 
  25   9   3     1753.45     2123.68    358.74 o 
  27   9   3      110.74      219.52    402.69 o 
  29   9   3       88.08      712.92    401.27 o 
  31   9   3      472.00      466.00    278.55 o 
  33   9   3        3.25     -220.52    349.46 o 
  35   9   3        3.09      133.73    421.28 o 
  37   9   3       84.13      307.20    392.88 o 
 -32  10   3       58.56      148.38    322.67 o 
 -30  10   3        7.03       78.50    266.91 o 
 -28  10   3       12.69       89.91    116.70 o 
 -26  10   3      798.35      645.66    164.22 o 
 -24  10   3        8.52       67.41    114.29 o 
 -22  10   3      542.94      320.15    144.87 o 
 -20  10   3      117.45       42.62    135.24 o 
 -18  10   3      689.83      434.93    133.85 o 
 -16  10   3      487.91      617.45    151.73 o 
 -14  10   3     1487.06     1241.80    147.67 o 
 -12  10   3      991.42      876.27    148.83 o 
 -10  10   3      321.71      244.64    251.12 o 
  -8  10   3      295.04      394.33    149.08 o 
  -6  10   3     3360.98     3860.84    252.83 o 
  -4  10   3       66.63      314.02    119.02 o 
  -2  10   3      785.04      967.68    215.88 o 
   0  10   3      345.26      258.42    111.48 o 
   2  10   3      179.99      343.72    134.96 o 
   4  10   3     1438.85     1524.36    156.39 o 
   6  10   3      254.11      127.14    255.53 o 
   8  10   3        3.23      -89.70    159.74 o 
  10  10   3       23.52       22.82    127.83 o 
  12  10   3      321.91       78.29    124.16 o 
  14  10   3       16.05     -153.46    357.25 o 
  16  10   3       17.20      -23.77    316.23 o 
  22  10   3      106.76        8.04    397.45 o 
  28  10   3      182.67     -496.03    512.81 o 
 -21  11   3       32.12      136.62    173.02 o 
 -19  11   3       66.15       -3.74    169.40 o 
 -17  11   3      360.63      501.09    154.59 o 
 -15  11   3       87.89       71.01    255.32 o 
 -13  11   3       12.18      118.44    160.35 o 
 -11  11   3       99.62       85.15    198.01 o 
  -9  11   3       13.24      117.20    148.33 o 
  -7  11   3      104.44      178.48    150.99 o 
  -5  11   3       81.20      130.45    165.79 o 
  -3  11   3       38.12       51.59    111.65 o 
  -1  11   3      307.62      108.38    154.30 o 
   1  11   3        3.71      -93.61    169.96 o 
   3  11   3       65.46     -119.69    130.19 o 
   5  11   3       49.22        6.58    138.91 o 
   7  11   3      144.08      200.12    232.05 o 
  11  11   3       22.61       65.68    262.91 o 
  13  11   3     1521.68      360.40    413.18 o 
  15  11   3        3.11     -124.09    386.96 o 
  17  11   3       90.19       94.38    400.95 o 
  19  11   3        1.09     1300.81   1410.31 o 
 -62   0   4      196.83      496.04    384.76 o 
 -60   0   4      223.62      669.10    756.80 o 
 -58   0   4      935.42     1295.11    482.57 o 
 -56   0   4      129.09      -42.02    247.62 o 
 -54   0   4     1377.67      989.65    356.32 o 
 -52   0   4      221.81      222.45    248.88 o 
 -50   0   4     2272.47     1771.95    367.31 o 
 -48   0   4     4837.87     5885.23    440.36 o 
 -46   0   4      167.02      125.15    263.25 o 
 -44   0   4     1906.55     2576.94    287.22 o 
 -42   0   4      332.07      526.39    237.65 o 
 -40   0   4     2407.80     2910.84    479.77 o 
 -38   0   4     9592.82     9658.71    396.60 o 
 -36   0   4        3.44      221.53    313.91 o 
 -34   0   4     1310.34     1405.12    274.90 o 
 -32   0   4       11.39      135.16    176.33 o 
 -30   0   4    24726.96    23066.79    639.00 o 
 -28   0   4    19750.14    18318.76    553.36 o 
 -26   0   4    54908.88    58437.49   1260.00 o 
 -24   0   4    12937.65    12526.43    570.31 o 
 -22   0   4    11524.61    13806.84    635.50 o 
 -20   0   4    24420.63    25214.92    513.88 o 
 -18   0   4       17.96      -47.90    274.76 o 
 -16   0   4     2414.04     3581.01    191.00 o 
 -14   0   4      377.34      121.90    167.24 o 
 -12   0   4     3303.61     3815.03    206.62 o 
 -10   0   4    16567.15    17492.79    446.22 o 
  -8   0   4    29042.66    28799.36    659.44 o 
  -6   0   4    17901.81    14975.21    269.88 o 
  -4   0   4    34657.65    32088.36    471.83 o 
  -2   0   4    10885.82    11268.04    158.51 o 
   0   0   4    11279.79    12316.18    140.06 o 
   2   0   4    93248.55    92563.65    981.62 o 
   4   0   4    43883.21    37874.75    494.72 o 
   6   0   4   276896.69   250540.59   3356.72 o 
   8   0   4      861.82      587.92     85.32 o 
  10   0   4      635.56      853.11     85.40 o 
  12   0   4   214584.09   207968.58   3306.45 o 
  14   0   4    83983.95    81648.41   1112.41 o 
  16   0   4     6554.54     6061.26    168.57 o 
  18   0   4     5559.99     5377.33    265.49 o 
  20   0   4   129379.77   136191.78   2092.01 o 
  22   0   4     8417.65     9858.20    285.53 o 
  24   0   4    43974.69    45553.75    765.06 o 
  26   0   4    24787.34    24679.42    635.85 o 
  28   0   4      726.03      664.04    186.58 o 
  30   0   4     3706.75     3995.71    365.74 o 
  32   0   4      931.23      455.73    518.92 o 
  34   0   4     9886.10    11040.13    409.49 o 
  36   0   4      653.54      379.17    316.49 o 
  38   0   4     9803.05    12375.71    486.94 o 
  40   0   4     3708.64     5393.49    385.39 o 
  42   0   4      112.91      497.49    241.96 o 
  44   0   4     9473.46     9758.53    373.17 o 
  46   0   4      563.17      153.05    198.70 o 
  48   0   4        4.25       46.22    231.54 o 
  50   0   4      601.50      313.63    219.21 o 
  52   0   4        8.23      560.05    281.24 o 
  54   0   4      965.59      471.87    412.60 o 
  56   0   4      187.38      328.79    249.83 o 
  58   0   4      395.12      795.13    948.36 o 
 -61   1   4      402.56      524.20    240.68 o 
 -59   1   4      475.95      486.34    252.23 o 
 -57   1   4      572.36      471.81    237.56 o 
 -55   1   4      913.27      680.08    199.30 o 
 -53   1   4       88.30      279.75    178.87 o 
 -51   1   4      899.71     1164.86    218.62 o 
 -49   1   4      231.29      198.72    191.93 o 
 -47   1   4       30.25       38.56    149.62 o 
 -45   1   4     6881.81     6501.01    354.55 o 
 -43   1   4        8.38      -31.86    161.48 o 
 -41   1   4     1479.93     2108.96    390.64 o 
 -39   1   4       40.76      -96.06    163.96 o 
 -37   1   4      450.79      274.60    150.05 o 
 -35   1   4       81.63      162.65    170.25 o 
 -33   1   4     7602.19     7492.93    311.21 o 
 -31   1   4     6556.57     6611.34    227.77 o 
 -29   1   4     3616.82     3887.55    182.47 o 
 -27   1   4       44.73      220.19    180.28 o 
 -25   1   4    32424.94    31548.75    397.89 o 
 -23   1   4     7583.57     6872.12    189.80 o 
 -21   1   4     3134.84     2651.81    139.94 o 
 -19   1   4      532.45      723.05    100.88 o 
 -17   1   4     4873.71     4087.92    136.48 o 
 -15   1   4    10237.84     9805.22    198.42 o 
 -13   1   4     2395.10     2136.59    148.34 o 
 -11   1   4     1000.49     1038.83    135.88 o 
  -9   1   4       15.35     -107.89    107.89 o 
  -7   1   4    19116.36    18651.72    249.83 o 
  -5   1   4        3.97       54.53     86.15 o 
  -3   1   4   131162.59   123107.00   1054.19 o 
  -1   1   4    91583.65    83400.45    659.63 o 
   1   1   4    18709.61    16572.64    155.10 o 
   3   1   4     3288.35     2889.13     58.42 o 
   5   1   4      959.17      793.40     51.43 o 
   7   1   4    30516.42    27189.34    268.71 o 
   9   1   4     3809.82     3516.88     76.12 o 
  11   1   4        5.43      -42.12     53.83 o 
  13   1   4     4468.63     3742.82     97.77 o 
  15   1   4     5193.50     5118.69    157.12 o 
  17   1   4    42442.66    45603.87    444.59 o 
  19   1   4     2869.60     1882.96    116.65 o 
  21   1   4     4224.87     4486.80    140.70 o 
  23   1   4      441.51      326.95     79.50 o 
  25   1   4      936.60      972.33    132.55 o 
  27   1   4     1249.43     1700.59    197.03 o 
  29   1   4      145.91       95.18     96.92 o 
  31   1   4     2293.19     2268.48    183.76 o 
  33   1   4     8603.62     9394.13    219.21 o 
  35   1   4     1990.05     1994.17    150.11 o 
  37   1   4     7490.80     7604.66    263.20 o 
  39   1   4    10478.81    10120.71    266.62 o 
  41   1   4      933.50     1240.45    209.79 o 
  43   1   4     4620.27     5102.94    388.84 o 
  45   1   4       54.42      243.65    178.45 o 
  47   1   4      504.63      296.19    154.63 o 
  49   1   4      570.04      655.79    171.80 o 
  51   1   4       38.82       14.80    168.85 o 
  53   1   4      196.45     -140.41    162.60 o 
  55   1   4       72.47     -122.32    185.42 o 
  57   1   4      150.23      217.72    271.78 o 
 -60   2   4     2152.82     2004.52    362.95 o 
 -58   2   4      239.61      213.39    232.81 o 
 -56   2   4        5.02      103.74    215.81 o 
 -54   2   4     1316.98     1322.53    231.66 o 
 -52   2   4       46.29       33.62    161.18 o 
 -50   2   4     1189.03     1325.12    211.13 o 
 -48   2   4     2430.08     3209.71    270.08 o 
 -46   2   4     6160.12     6291.63    304.95 o 
 -44   2   4      144.35      324.18    176.43 o 
 -42   2   4       64.60      126.79    186.33 o 
 -40   2   4        6.46      306.99    236.11 o 
 -38   2   4      449.20      285.98    185.76 o 
 -36   2   4     2732.85     3239.94    209.55 o 
 -34   2   4      532.63      608.37    150.45 o 
 -32   2   4     5615.70     5687.61    219.16 o 
 -30   2   4     1753.84     2203.94    243.94 o 
 -28   2   4    13404.82    13524.67    277.63 o 
 -26   2   4     2983.87     3644.86    227.19 o 
 -24   2   4    14615.71    14068.82    260.55 o 
 -22   2   4     5339.10     5512.92    170.92 o 
 -20   2   4     1057.49     1094.52    149.42 o 
 -18   2   4     4277.71     4527.59    165.45 o 
 -16   2   4      865.68     1526.54    174.93 o 
 -14   2   4    47884.66    46954.85    493.52 o 
 -12   2   4     9863.45     9361.20    171.19 o 
 -10   2   4   127975.53   132746.33   1448.61 o 
  -8   2   4   262831.44   254018.80   2852.79 o 
  -6   2   4     4075.19     4583.32    165.22 o 
  -4   2   4    13349.37    14570.39    461.23 o 
  -2   2   4   452135.16   439588.34   5463.96 o 
   0   2   4    19133.40    19708.71    237.12 o 
   2   2   4      451.77      655.07     55.76 o 
   4   2   4      551.33      419.81     35.57 o 
   6   2   4        9.44       60.17    133.71 o 
   8   2   4     1173.81     1243.98    114.62 o 
  10   2   4     3149.50     2439.53    178.56 o 
  12   2   4     2817.39     2321.39     78.89 o 
  14   2   4       22.57       86.54     66.23 o 
  16   2   4     1073.65     1239.91    127.31 o 
  18   2   4     7705.57     8165.32    112.64 o 
  20   2   4     6573.83     7663.89    140.59 o 
  22   2   4     2338.62     1996.82     98.02 o 
  24   2   4        9.93      -77.82     77.82 o 
  26   2   4     1153.25     1932.28    144.76 o 
  28   2   4      738.93     1143.12    159.36 o 
  30   2   4      460.37      544.71    120.63 o 
  32   2   4      541.14      343.73    159.08 o 
  34   2   4        2.38      158.86    129.50 o 
  36   2   4     4770.08     4714.49    247.44 o 
  38   2   4     1699.81     1533.06    167.34 o 
  40   2   4     1522.03     1433.09    204.21 o 
  42   2   4        5.35      247.44    127.04 o 
  44   2   4      890.28      797.79    141.54 o 
  46   2   4     1001.54     1440.69    235.67 o 
  48   2   4       49.80      219.21    186.83 o 
  50   2   4      152.92       27.15    133.51 o 
  52   2   4       98.48     -129.42    152.81 o 
  54   2   4      371.62      748.20    218.41 o 
  56   2   4      178.34      602.33    387.25 o 
 -59   3   4        9.96      210.67    379.39 o 
 -57   3   4       35.30      254.08    291.93 o 
 -55   3   4        0.18      -63.62    165.67 o 
 -53   3   4        8.99     -143.83    188.00 o 
 -51   3   4       26.12      100.01    185.57 o 
 -49   3   4       16.55       40.24    180.50 o 
 -47   3   4      163.19      314.15    217.09 o 
 -45   3   4      234.17      115.44    183.54 o 
 -43   3   4     3721.76     4058.76    278.94 o 
 -41   3   4     8547.73     7995.08    335.93 o 
 -39   3   4    14208.42    14703.44    363.51 o 
 -37   3   4      476.19      578.41    164.80 o 
 -35   3   4     2507.71     2895.69    226.90 o 
 -33   3   4       33.60       62.18    136.80 o 
 -31   3   4      328.45      534.17    154.14 o 
 -29   3   4      353.23      480.75    141.22 o 
 -27   3   4      503.76      537.25    127.71 o 
 -25   3   4     1761.33     2015.07    211.67 o 
 -23   3   4      388.36      236.98    109.19 o 
 -21   3   4     2597.87     2488.58    144.56 o 
 -19   3   4     2541.73     3276.79    147.48 o 
 -17   3   4     2887.16     3002.11    124.22 o 
 -15   3   4    12139.73    12804.53    219.58 o 
 -13   3   4    26648.82    27300.85    297.76 o 
 -11   3   4      242.91      236.79     87.05 o 
  -9   3   4       65.91      183.58    106.88 o 
  -7   3   4      222.80      173.73     75.87 o 
  -5   3   4       12.42       15.40     65.85 o 
  -3   3   4    15413.94    13205.75    167.64 o 
  -1   3   4    39756.63    38096.40    393.46 o 
   1   3   4     1399.93     1246.22     53.67 o 
   3   3   4     4360.70     4147.98     89.62 o 
   5   3   4     9141.14    10963.88    134.48 o 
   7   3   4    12068.49    12059.13    237.30 o 
   9   3   4     8082.12     8367.75    553.35 o 
  11   3   4     4948.51     4138.60    172.93 o 
  13   3   4      234.69      461.06    127.37 o 
  15   3   4     3296.84     2854.27    135.60 o 
  17   3   4       71.54       79.95     75.18 o 
  19   3   4        8.61       47.27     81.28 o 
  21   3   4     2270.89     1639.82    105.39 o 
  23   3   4      910.71      910.77     73.10 o 
  25   3   4      556.43      575.63     81.00 o 
  27   3   4      267.94      322.87    141.02 o 
  29   3   4      201.45       35.16     74.97 o 
  31   3   4      783.22      800.81    141.12 o 
  33   3   4       59.23       98.80     86.91 o 
  35   3   4     2150.16     2153.48    345.22 o 
  37   3   4      209.23       41.98    108.19 o 
  39   3   4      127.13       58.39    169.33 o 
  41   3   4       84.50      100.29    103.16 o 
  43   3   4      123.75       45.30    125.08 o 
  45   3   4      476.94      128.59    144.85 o 
  47   3   4      230.22       91.68    169.79 o 
  49   3   4       66.04      -46.46    116.51 o 
  51   3   4      356.86      281.92    143.12 o 
  53   3   4      166.69      129.69    149.15 o 
  55   3   4       24.90      -32.55    211.16 o 
 -58   4   4      634.75     1097.07    364.71 o 
 -56   4   4       18.00       52.61    185.34 o 
 -54   4   4     2572.52     2637.31    353.17 o 
 -52   4   4       64.85       69.58    162.57 o 
 -50   4   4      117.06      250.45    226.85 o 
 -48   4   4     1601.91     1443.12    189.81 o 
 -46   4   4     1016.07     1074.49    296.42 o 
 -44   4   4     1823.26     1384.16    250.66 o 
 -42   4   4      666.26      696.39    237.51 o 
 -40   4   4     1513.83     2423.32    383.96 o 
 -38   4   4     1351.84     1823.40    201.99 o 
 -36   4   4     1403.35     1678.52    232.90 o 
 -34   4   4      901.35     1101.50    157.40 o 
 -32   4   4      332.32       52.82    171.42 o 
 -30   4   4      294.32      502.36    156.16 o 
 -28   4   4     2814.01     2905.08    208.93 o 
 -26   4   4     2481.34     3052.56    172.35 o 
 -24   4   4      704.08      682.09    118.99 o 
 -22   4   4      426.99      598.59    151.97 o 
 -20   4   4       50.86      116.88    114.65 o 
 -18   4   4     4119.66     4690.16    292.00 o 
 -16   4   4     1101.42     1233.02    128.57 o 
 -14   4   4    34185.39    34524.98    389.56 o 
 -12   4   4     6797.31     6896.88    177.09 o 
 -10   4   4    11805.88    12623.64    212.58 o 
  -8   4   4     2094.13     1707.89    110.14 o 
  -6   4   4     1666.72     1818.99     93.73 o 
  -4   4   4     2496.66     2417.89    125.90 o 
  -2   4   4      460.10      636.15    101.69 o 
   0   4   4    22955.18    22886.82    229.39 o 
   2   4   4     3948.81     4218.33     81.47 o 
   4   4   4     9216.24     9867.98    206.44 o 
   6   4   4      300.69      709.26     42.57 o 
   8   4   4        5.11      -43.16    102.07 o 
  10   4   4    29960.73    28968.04    461.95 o 
  12   4   4    16377.88    16350.50    193.75 o 
  14   4   4      468.80      647.34     79.04 o 
  16   4   4    11731.58    12377.25    300.20 o 
  18   4   4      840.63      159.01    566.46 o 
  20   4   4     1149.30     1255.72     78.58 o 
  22   4   4     6004.55     5753.15    212.11 o 
  24   4   4        5.14       82.56     75.13 o 
  26   4   4     1140.21     1143.98    137.42 o 
  28   4   4     2888.16     2586.37    122.25 o 
  30   4   4     8556.13     8388.84    188.15 o 
  32   4   4     1996.72     2123.91     92.46 o 
  34   4   4     2658.43     2811.78    104.33 o 
  36   4   4      427.80      484.68    132.90 o 
  38   4   4        0.57       18.92    116.80 o 
  40   4   4     2317.16     2820.74    256.10 o 
  42   4   4      862.32      699.83    106.04 o 
  44   4   4       11.87      111.77     96.46 o 
  46   4   4      241.29      395.57    125.88 o 
  48   4   4      213.93      236.42    114.48 o 
  50   4   4      711.06      917.50    222.88 o 
  52   4   4       84.89     -263.39    270.80 o 
  54   4   4      545.14      597.54    299.59 o 
 -55   5   4      149.27     -117.88    283.88 o 
 -53   5   4        4.26        3.02    173.90 o 
 -51   5   4      330.57      315.36    200.05 o 
 -49   5   4      133.00      232.59    157.77 o 
 -47   5   4     2639.54     2456.14    240.82 o 
 -45   5   4      231.29      256.43    163.84 o 
 -43   5   4       55.94      153.09    177.95 o 
 -41   5   4     1598.48     1798.18    203.09 o 
 -39   5   4       34.77      168.20    146.92 o 
 -37   5   4        9.00     -119.61    143.17 o 
 -35   5   4     3474.75     3601.75    190.27 o 
 -33   5   4      143.70      127.59    167.31 o 
 -31   5   4     1232.54     1111.08    150.23 o 
 -29   5   4     1834.41     2381.36    309.09 o 
 -27   5   4     7843.43     7875.76    223.88 o 
 -25   5   4      917.05     1427.74    132.99 o 
 -23   5   4      224.92      188.43    125.07 o 
 -21   5   4      616.59     1039.44    125.55 o 
 -19   5   4     1153.86     1354.78    127.87 o 
 -17   5   4     3314.24     3104.10    324.12 o 
 -15   5   4     4644.90     5013.37    169.22 o 
 -13   5   4      985.73      739.01    108.92 o 
 -11   5   4    21453.15    21203.09    330.21 o 
  -9   5   4      224.96      224.02     74.88 o 
  -7   5   4     3335.65     3310.68    121.92 o 
  -5   5   4       58.02       -0.49     59.80 o 
  -3   5   4     7723.68     7964.77    147.93 o 
  -1   5   4       12.65      111.52     63.60 o 
   1   5   4    31197.97    33063.70    340.76 o 
   3   5   4    47580.44    47599.73    506.79 o 
   5   5   4       10.85      -34.58    138.45 o 
   7   5   4    27546.63    28100.85    315.43 o 
   9   5   4    25042.24    24807.65    253.55 o 
  11   5   4     1126.04     1539.51     93.40 o 
  13   5   4     4014.60     3747.14     73.71 o 
  15   5   4       81.59       37.98     70.88 o 
  17   5   4    18191.41    17885.43    391.72 o 
  19   5   4     7500.07     8265.89    213.10 o 
  21   5   4     1440.68     1576.93    102.56 o 
  23   5   4     5582.01     5123.02    299.20 o 
  25   5   4       99.53       -9.80    128.00 o 
  27   5   4       38.68      -14.87    171.14 o 
  29   5   4     3296.35     2743.36     75.65 o 
  31   5   4     1560.49     1348.72     67.83 o 
  33   5   4     2058.39     1879.12     87.87 o 
  35   5   4      186.67       62.33     89.74 o 
  37   5   4     2334.37     2112.52    138.14 o 
  39   5   4     5989.63     5822.93    517.97 o 
  41   5   4      652.44      446.83     98.25 o 
  43   5   4      743.12      441.69    183.35 o 
  45   5   4      311.08      178.38    286.07 o 
  47   5   4      804.90     1166.61    342.28 o 
  49   5   4      209.37      237.53    364.69 o 
  51   5   4      166.73     -117.40    319.74 o 
 -52   6   4      108.19      -62.94    306.52 o 
 -50   6   4      492.61      626.92    239.21 o 
 -48   6   4     1908.83     1551.17    200.91 o 
 -46   6   4      659.85      546.07    171.24 o 
 -44   6   4      863.45     1127.78    199.68 o 
 -42   6   4      449.48      228.44    203.27 o 
 -40   6   4      228.81       91.35    151.83 o 
 -38   6   4     3884.84     4191.71    280.70 o 
 -36   6   4       52.35      107.82    125.09 o 
 -34   6   4     1866.00     1804.48    158.51 o 
 -32   6   4      409.58      340.99    115.69 o 
 -30   6   4     3619.61     4134.34    210.37 o 
 -28   6   4      163.11      147.66    144.34 o 
 -26   6   4      425.34      333.73    138.48 o 
 -24   6   4      583.78      827.40    169.04 o 
 -22   6   4     3779.36     4105.32    224.28 o 
 -20   6   4     7781.92     7890.07    233.49 o 
 -18   6   4     1375.38     1674.19    192.14 o 
 -16   6   4     5516.75     5426.82    163.84 o 
 -14   6   4     1402.55     1927.42    172.22 o 
 -12   6   4      680.16      906.24    123.03 o 
 -10   6   4      142.29      218.35     96.40 o 
  -8   6   4     1653.77     1558.87    101.45 o 
  -6   6   4     1839.71     1765.80    116.19 o 
  -4   6   4     1039.34     1020.88     84.70 o 
  -2   6   4      142.11      199.60     66.22 o 
   0   6   4     4348.11     4152.26    149.28 o 
   2   6   4      621.25      620.03    106.91 o 
   4   6   4     5650.45     5129.78    138.16 o 
   6   6   4     6050.39     6216.77    214.69 o 
   8   6   4     1686.31     1894.21    167.36 o 
  10   6   4     2974.55     3237.72    156.36 o 
  12   6   4       45.81      111.07    143.59 o 
  14   6   4     1704.26     1744.71    149.06 o 
  16   6   4     1157.52     1007.84     55.51 o 
  18   6   4      681.83      753.08    105.20 o 
  20   6   4     3316.47     3001.41    531.42 o 
  22   6   4      223.30      124.25    126.77 o 
  24   6   4     3799.55     3769.70    285.02 o 
  26   6   4     6577.84     6820.50    239.22 o 
  28   6   4        9.67       35.48    130.11 o 
  30   6   4     1513.66     1249.09    282.18 o 
  32   6   4      532.36      739.09    245.77 o 
  34   6   4     1589.94     1286.98    206.86 o 
  36   6   4     3555.34     2278.72    758.81 o 
  38   6   4      344.99      434.08    297.01 o 
  40   6   4      517.78      569.35    272.31 o 
  42   6   4      636.89      893.93    292.69 o 
  44   6   4      476.09      539.37    331.53 o 
  46   6   4      371.36      306.21    293.06 o 
  48   6   4       40.00       83.73    282.51 o 
 -49   7   4       13.58      251.01    224.21 o 
 -47   7   4      566.05      247.74    142.48 o 
 -45   7   4      986.08      796.29    223.72 o 
 -43   7   4      325.38      270.48    196.01 o 
 -41   7   4      463.84      631.88    155.19 o 
 -39   7   4      127.64      -49.08    138.90 o 
 -37   7   4     1243.69     1543.83    192.63 o 
 -35   7   4     1056.70     1016.65    230.74 o 
 -33   7   4      497.67      836.87    162.16 o 
 -31   7   4        9.31      -88.49    138.86 o 
 -29   7   4      149.57      102.88    153.29 o 
 -27   7   4     8876.09     9020.79    279.28 o 
 -25   7   4      153.60       79.20    150.50 o 
 -23   7   4        9.38      146.63    116.91 o 
 -21   7   4      343.16      520.91    139.04 o 
 -19   7   4       22.82      211.89    172.72 o 
 -17   7   4     2189.69     2490.55    160.95 o 
 -15   7   4     2204.22     2780.66    167.64 o 
 -13   7   4     2021.99     2312.44    132.05 o 
 -11   7   4       39.64        5.27    119.17 o 
  -9   7   4      789.03      870.12    123.13 o 
  -7   7   4     7844.67     7600.46    162.26 o 
  -5   7   4     1617.21     1764.13    100.33 o 
  -3   7   4     1427.47     1607.33    162.07 o 
  -1   7   4     2272.68     2245.29    156.77 o 
   1   7   4     1748.59     2301.66    265.40 o 
   3   7   4      457.68      487.25    100.57 o 
   5   7   4       55.86       22.80    121.65 o 
   7   7   4     6650.72     6529.70    203.59 o 
   9   7   4      387.77      316.38    141.07 o 
  11   7   4      994.30     1322.66    141.45 o 
  13   7   4     4790.68     4831.98    238.60 o 
  15   7   4       23.24      101.66    137.58 o 
  17   7   4     5144.00     4847.36    213.89 o 
  19   7   4     6380.01     6468.72    207.65 o 
  21   7   4      454.77      571.16     68.76 o 
  23   7   4      118.79      127.91     61.83 o 
  25   7   4     1628.76     1124.25    106.16 o 
  27   7   4     4407.24     3859.49    414.77 o 
  29   7   4     1047.02     1007.84    129.62 o 
  31   7   4      153.31      -25.85    272.91 o 
  33   7   4     2278.45     2134.64    447.38 o 
  35   7   4      369.96      149.76    162.73 o 
  37   7   4     2485.88     2373.79    399.55 o 
  39   7   4       39.74       12.74    289.10 o 
  41   7   4      463.58      387.03    290.62 o 
  43   7   4      318.65      709.85    320.05 o 
  45   7   4       12.88      228.03    354.87 o 
 -46   8   4      701.42      764.83    538.32 o 
 -44   8   4      132.88      296.56    210.54 o 
 -42   8   4        6.79     -106.80    178.42 o 
 -40   8   4      190.14      266.85    188.35 o 
 -38   8   4      117.70      140.55    166.71 o 
 -36   8   4       48.70       95.30    156.07 o 
 -34   8   4      337.39      375.35    156.00 o 
 -32   8   4      892.28     1117.16    208.10 o 
 -30   8   4       22.44      -89.67    150.06 o 
 -28   8   4      400.59      205.38    179.79 o 
 -26   8   4       24.48     -146.60    146.60 o 
 -24   8   4      270.18      280.17    146.92 o 
 -22   8   4       21.07      160.46    112.52 o 
 -20   8   4     6902.23     7109.95    265.00 o 
 -18   8   4     5297.58     5608.89    175.10 o 
 -16   8   4      430.84      417.50    138.94 o 
 -14   8   4       32.89       40.52     89.48 o 
 -12   8   4     1306.84     1452.43    152.76 o 
 -10   8   4      539.54      643.35    116.91 o 
  -8   8   4     2658.94     3420.86    146.21 o 
  -6   8   4     1828.46     1870.36    116.49 o 
  -4   8   4       19.80      -15.28    109.60 o 
  -2   8   4     4394.68     4278.96    177.15 o 
   0   8   4     4293.27     4318.08    134.12 o 
   2   8   4      382.48      463.06    111.01 o 
   4   8   4       54.97        4.03     92.20 o 
   6   8   4        1.34     -150.62    150.62 o 
   8   8   4        7.93       -1.36    133.25 o 
  10   8   4      799.48      682.79    131.97 o 
  12   8   4      103.84      242.95     81.02 o 
  14   8   4      400.98      316.60    110.26 o 
  16   8   4      586.36      418.35     82.79 o 
  18   8   4      278.78      232.57    124.55 o 
  20   8   4     1555.56     1546.11    737.92 o 
  22   8   4     1441.69     2059.46    382.07 o 
  24   8   4       67.07       60.48    180.72 o 
  26   8   4      667.22      386.85    139.13 o 
  28   8   4      986.62      758.46    306.06 o 
  30   8   4      431.04     -130.72    248.53 o 
  32   8   4        0.14     -252.78    291.06 o 
  34   8   4      448.69      512.94    284.10 o 
  36   8   4        7.59      146.08    268.19 o 
  38   8   4       66.11      290.80    337.34 o 
  40   8   4        2.65     -177.34    297.57 o 
 -39   9   4        3.31      108.00    315.96 o 
 -37   9   4       76.38      -16.12    170.64 o 
 -35   9   4       16.82       83.83    148.70 o 
 -33   9   4      263.10      287.09    144.29 o 
 -31   9   4      160.07      146.87    155.25 o 
 -29   9   4        4.79       91.32    117.42 o 
 -27   9   4      242.96      164.93    118.19 o 
 -25   9   4       75.61      207.23    128.34 o 
 -23   9   4      396.99      281.44    131.40 o 
 -21   9   4      137.66       22.45    118.47 o 
 -19   9   4       22.99      128.60    116.91 o 
 -17   9   4        6.17     -135.45    135.45 o 
 -15   9   4     1598.79     1556.04    128.17 o 
 -13   9   4      435.65      530.38    171.32 o 
 -11   9   4        2.15      235.85    115.24 o 
  -9   9   4        0.82      257.84    117.68 o 
  -7   9   4        0.43     -206.97    206.97 o 
  -5   9   4     1860.24     1835.62    228.16 o 
  -3   9   4     1771.70     1833.39    178.83 o 
  -1   9   4      449.59      387.06    134.19 o 
   1   9   4     1276.90     1395.32    137.78 o 
   3   9   4      987.54     1369.40    218.13 o 
   5   9   4     2940.90     3223.39    227.96 o 
   7   9   4      183.07      272.79    116.33 o 
   9   9   4      719.35     1135.97    102.72 o 
  11   9   4      146.44      277.27    101.69 o 
  13   9   4       88.27      121.99     99.37 o 
  15   9   4      158.21       62.89     91.73 o 
  17   9   4       12.43     -390.11    390.11 o 
  19   9   4     1040.52      305.17    387.31 o 
  21   9   4      192.12      197.35    281.62 o 
  23   9   4     1776.29     1396.15    474.70 o 
  25   9   4      902.58      511.76    743.17 o 
  27   9   4        3.72     -328.68    328.68 o 
  29   9   4      329.43      169.54    432.41 o 
  31   9   4      130.87      283.49    802.94 o 
  33   9   4        4.04       25.17    459.32 o 
  35   9   4      534.08     1042.74    598.80 o 
 -32  10   4      105.34       75.73    201.28 o 
 -30  10   4       91.47      132.49    156.37 o 
 -28  10   4       67.38     -131.39    145.48 o 
 -26  10   4        8.82      181.25    148.09 o 
 -24  10   4     1004.19      840.45    159.03 o 
 -22  10   4      548.46      382.07    144.36 o 
 -20  10   4      166.95       34.40    140.99 o 
 -18  10   4     1248.05      978.51    165.57 o 
 -16  10   4      272.48      266.85    129.44 o 
 -14  10   4        8.31      175.74    148.43 o 
 -12  10   4      110.33       95.88    131.59 o 
 -10  10   4     1987.35     2359.85    206.35 o 
  -8  10   4     1188.39      885.87    187.46 o 
  -6  10   4      559.69      552.81    146.69 o 
  -4  10   4      431.88      538.40    123.18 o 
  -2  10   4      476.13      587.90    251.46 o 
   0  10   4     1037.94     1037.54    114.70 o 
   2  10   4      642.92     1036.38    235.76 o 
   4  10   4      205.83      241.33    121.65 o 
   6  10   4        4.67     -122.08    122.08 o 
   8  10   4      293.00      176.77    124.72 o 
  10  10   4     2309.13     1461.17    451.63 o 
  12  10   4      366.67      453.38    389.41 o 
  14  10   4       28.60     -116.05    367.39 o 
  16  10   4      111.16      -59.78    633.06 o 
  18  10   4      176.33      337.33    440.45 o 
 -21  11   4       18.14      316.13    148.57 o 
 -19  11   4       49.55      197.85    161.30 o 
 -17  11   4      471.64      364.00    167.75 o 
 -15  11   4        1.34      326.17    376.37 o 
 -13  11   4      303.30      316.67    149.98 o 
 -11  11   4      448.82      344.46    209.20 o 
  -9  11   4      217.94      256.43    155.91 o 
  -7  11   4        3.22     -185.98    185.98 o 
  -5  11   4       91.32        6.28    176.12 o 
  -3  11   4      625.54      541.53    161.15 o 
  -1  11   4       45.82      -19.02    147.58 o 
   1  11   4      217.30      128.26    155.67 o 
   3  11   4      623.33      509.15    241.62 o 
   5  11   4       33.98     -150.63    313.28 o 
   7  11   4     1515.58      998.28    325.85 o 
   9  11   4     2470.13     2818.51    883.69 o 
  11  11   4      158.15      -34.26    372.28 o 
  13  11   4       64.71      466.32    429.26 o 
  15  11   4       31.92      443.94    740.72 o 
  17  11   4       97.78        8.39    392.56 o 
 -61   1   5      240.95       39.04    215.69 o 
 -59   1   5       46.65       72.88    205.96 o 
 -57   1   5      506.94      537.90    248.32 o 
 -55   1   5      350.84      166.06    261.02 o 
 -53   1   5      567.10      415.07    202.14 o 
 -51   1   5      792.82      486.45    208.57 o 
 -49   1   5      902.57      832.08    207.25 o 
 -47   1   5     1484.21     1499.84    196.74 o 
 -45   1   5     3360.55     4490.77    253.56 o 
 -43   1   5      735.41      471.30    202.33 o 
 -41   1   5     1524.83     1450.87    206.89 o 
 -39   1   5      897.52      832.21    176.50 o 
 -37   1   5      456.97      434.72    172.67 o 
 -35   1   5     4037.10     4104.49    208.93 o 
 -33   1   5     2807.72     3556.47    340.17 o 
 -31   1   5     6161.53     4803.45    210.98 o 
 -29   1   5     2455.73     2719.12    175.38 o 
 -27   1   5    17962.15    18774.52    567.21 o 
 -25   1   5     7700.14     7665.92    230.89 o 
 -23   1   5    11842.72    12323.78    228.08 o 
 -21   1   5     6999.69     8192.61    184.56 o 
 -19   1   5     7343.41    10117.75    227.68 o 
 -17   1   5     5196.53     6332.63    171.92 o 
 -15   1   5       71.13       36.20    130.53 o 
 -13   1   5     5713.62     5527.38    182.99 o 
 -11   1   5    11395.30    12093.76    217.98 o 
  -9   1   5    33832.05    29985.47    346.53 o 
  -7   1   5    13848.56    12565.54    218.01 o 
  -5   1   5     1271.66     1204.11    106.74 o 
  -3   1   5      219.40      330.77     85.53 o 
  -1   1   5    86259.88    78262.73    644.11 o 
   1   1   5    80941.59    74871.26    583.32 o 
   3   1   5     2149.22     2860.10    103.23 o 
   5   1   5     1417.85     1483.46     73.24 o 
   7   1   5      699.35      576.60     56.74 o 
   9   1   5      546.30      373.10     80.58 o 
  11   1   5    13699.51    12576.83    137.85 o 
  13   1   5     2323.42     2147.46     87.18 o 
  15   1   5     3493.66     3305.48     95.21 o 
  17   1   5     4874.07     4470.86    100.57 o 
  19   1   5     4739.36     6341.27    128.54 o 
  21   1   5     7306.81     6752.19    163.81 o 
  23   1   5     1838.97     1866.91    147.83 o 
  25   1   5      986.00      990.35    132.14 o 
  27   1   5      634.30      410.42    139.10 o 
  29   1   5        4.72      -28.39    122.91 o 
  31   1   5      507.59      637.60    172.10 o 
  33   1   5     4142.24     3871.82    281.11 o 
  35   1   5      695.39      629.34    147.25 o 
  37   1   5     8039.47     7926.95    215.05 o 
  39   1   5      350.79      229.96    130.35 o 
  41   1   5      416.40       84.30    188.25 o 
  43   1   5        3.82       11.90    128.60 o 
  45   1   5      658.83      630.48    163.90 o 
  47   1   5      153.89      -63.29    170.97 o 
  49   1   5       53.63        5.95    139.44 o 
  51   1   5      382.75      326.21    157.04 o 
  53   1   5       51.79      237.21    194.65 o 
  55   1   5       84.96      -27.08    244.45 o 
  57   1   5        0.65       64.38    215.70 o 
 -60   2   5        4.41      -56.41    191.73 o 
 -58   2   5      136.78      -21.08    191.89 o 
 -56   2   5      150.28      -83.43    178.49 o 
 -54   2   5      160.01      181.68    251.62 o 
 -52   2   5      861.46     1171.56    347.89 o 
 -50   2   5     2827.83     2236.95    247.71 o 
 -48   2   5        1.96      -36.34    175.33 o 
 -46   2   5      972.43     1157.01    229.70 o 
 -44   2   5      782.44      981.46    218.32 o 
 -42   2   5      175.16      463.78    241.18 o 
 -40   2   5     8675.83     8206.11    423.62 o 
 -38   2   5      568.60      749.71    224.26 o 
 -36   2   5    11926.89    12010.93    515.80 o 
 -34   2   5      489.19      695.00    170.97 o 
 -32   2   5    20982.01    22235.56    377.23 o 
 -30   2   5     6380.60     6313.06    225.77 o 
 -28   2   5     3974.64     3505.08    177.81 o 
 -26   2   5     8116.18     7896.57    237.99 o 
 -24   2   5     3758.94     4313.11    191.50 o 
 -22   2   5     5757.83     4297.54    247.73 o 
 -20   2   5     6368.16     6410.16    178.95 o 
 -18   2   5     8285.98     7592.96    201.21 o 
 -16   2   5    14709.01    15970.84    266.86 o 
 -14   2   5     2204.49     1989.38    111.94 o 
 -12   2   5     1611.95     1742.19    107.26 o 
 -10   2   5     1894.07     3193.56    179.97 o 
  -8   2   5    11422.61    11399.10    177.66 o 
  -6   2   5    29691.74    26214.39    439.72 o 
  -4   2   5   115948.70   114237.68   1002.20 o 
  -2   2   5   269200.22   260865.02   2866.96 o 
   0   2   5      142.13      241.20     58.62 o 
   2   2   5    36223.98    33289.95    319.66 o 
   4   2   5      105.37      115.82     67.84 o 
   6   2   5      142.67      262.09     54.24 o 
   8   2   5    43430.17    41475.79    845.74 o 
  10   2   5      293.55      226.06     54.28 o 
  12   2   5     6434.86     5571.56    115.14 o 
  14   2   5    38932.04    35865.63    939.75 o 
  16   2   5     1956.49     2336.62    116.52 o 
  18   2   5     1930.42     1228.86    103.69 o 
  20   2   5     1533.27     1107.97     81.67 o 
  22   2   5     4720.10     4886.60    214.17 o 
  24   2   5       18.32      -48.04     76.36 o 
  26   2   5    10356.73    10372.50    344.20 o 
  28   2   5     2950.76     2894.21    125.45 o 
  30   2   5      201.46      223.31    117.56 o 
  32   2   5    10722.57    10819.52    243.25 o 
  34   2   5      201.80      377.42    172.47 o 
  36   2   5      101.08        5.21    101.46 o 
  38   2   5     5808.46     6472.11    329.82 o 
  40   2   5     1459.40     1216.08    155.18 o 
  42   2   5     1948.50     2622.61    226.44 o 
  44   2   5      157.80      -19.79    114.05 o 
  46   2   5     2734.99     2862.05    343.90 o 
  48   2   5     1046.97     1106.26    262.95 o 
  50   2   5      198.46      -61.89    163.79 o 
  52   2   5      406.30      348.32    161.80 o 
  54   2   5      142.50      290.86    167.35 o 
  56   2   5      140.00      221.44    171.11 o 
 -59   3   5      801.38      394.63    269.83 o 
 -57   3   5      249.12      344.22    206.57 o 
 -55   3   5      689.43     1088.23    257.62 o 
 -53   3   5      841.42      987.19    216.36 o 
 -51   3   5      465.66      307.22    190.05 o 
 -49   3   5     2394.77     2895.93    267.31 o 
 -47   3   5       11.15      166.84    174.85 o 
 -45   3   5     6576.13     6442.56    286.43 o 
 -43   3   5        7.93     -153.02    153.02 o 
 -41   3   5    10465.90    10166.05    317.54 o 
 -39   3   5     5867.08     6020.68    274.22 o 
 -37   3   5     3033.05     3074.83    249.38 o 
 -35   3   5     3658.96     4066.30    257.33 o 
 -33   3   5     2614.54     3039.10    220.24 o 
 -31   3   5      202.48      456.37    155.04 o 
 -29   3   5      969.88     1208.11    166.61 o 
 -27   3   5      233.50      128.24    152.28 o 
 -25   3   5    36328.07    37220.64    537.39 o 
 -23   3   5    39163.35    38326.70    502.48 o 
 -21   3   5    20163.01    20438.92    313.10 o 
 -19   3   5     9044.41     7399.05    228.21 o 
 -17   3   5    11026.43    11778.71    223.03 o 
 -15   3   5      800.64      351.16    106.46 o 
 -13   3   5    25120.05    25616.94    291.33 o 
 -11   3   5      774.73      639.61    107.07 o 
  -9   3   5    37319.18    32741.72    367.59 o 
  -7   3   5    14557.05    16675.21    207.40 o 
  -5   3   5    82129.45    81184.52    749.80 o 
  -3   3   5    50617.17    48652.93    427.07 o 
  -1   3   5    42621.25    38380.44    345.36 o 
   1   3   5    61168.84    57683.87    465.16 o 
   3   3   5      226.48      427.83     48.24 o 
   5   3   5     7814.51     6277.41    241.02 o 
   7   3   5     2404.89     2483.58    250.29 o 
   9   3   5     5195.50     6504.02    280.40 o 
  11   3   5    21369.93    18882.85    405.68 o 
  13   3   5        5.56       52.58    301.51 o 
  15   3   5    11564.50    11976.10    358.38 o 
  17   3   5    26127.04    27203.71    592.56 o 
  19   3   5     5224.06     4491.66    169.56 o 
  21   3   5     9545.31     8202.22    246.86 o 
  23   3   5      829.56     1020.14     90.38 o 
  25   3   5     5558.32     6269.44    132.13 o 
  27   3   5     5055.81     5073.76    192.29 o 
  29   3   5      858.15     1035.94     98.96 o 
  31   3   5    10856.46    11315.82    314.66 o 
  33   3   5     3158.06     3236.69    141.14 o 
  35   3   5     3523.19     3927.94    149.28 o 
  37   3   5      632.51      631.76     98.93 o 
  39   3   5      320.19      338.73     99.65 o 
  41   3   5      553.42      775.60    123.63 o 
  43   3   5       59.28      123.71    160.31 o 
  45   3   5      636.67      708.97    137.91 o 
  47   3   5      272.82       62.65    151.40 o 
  49   3   5     1997.75     2040.16    279.37 o 
  51   3   5      405.75      226.56    136.50 o 
  53   3   5      770.66      448.51    148.17 o 
  55   3   5      555.22      299.21    181.95 o 
 -58   4   5        0.69      157.95    237.20 o 
 -56   4   5      256.00      389.37    293.84 o 
 -54   4   5      478.66      266.37    229.47 o 
 -52   4   5      163.31       93.18    230.94 o 
 -50   4   5      199.59      454.38    219.10 o 
 -48   4   5       28.99       16.18    263.66 o 
 -46   4   5      183.90      368.55    205.62 o 
 -44   4   5      588.92      344.82    217.56 o 
 -42   4   5       55.43     -141.79    180.94 o 
 -40   4   5      424.93      410.12    178.71 o 
 -38   4   5     2026.51     2341.38    185.23 o 
 -36   4   5     1592.38     1846.70    189.79 o 
 -34   4   5     5269.25     6527.69    382.94 o 
 -32   4   5    11078.48    11152.13    345.26 o 
 -30   4   5     2152.03     2443.39    175.22 o 
 -28   4   5      250.13      314.52    173.59 o 
 -26   4   5     3110.84     3561.15    172.15 o 
 -24   4   5     1219.69     1154.81    135.06 o 
 -22   4   5     3248.17     2899.89    173.01 o 
 -20   4   5     1009.09      871.04    138.47 o 
 -18   4   5     6268.72     6108.24    150.99 o 
 -16   4   5     4914.56     3720.67    218.64 o 
 -14   4   5    22012.79    22310.85    281.94 o 
 -12   4   5      766.33     1276.20    114.87 o 
 -10   4   5     7208.06     9006.97    171.03 o 
  -8   4   5     3782.41     3917.74    226.39 o 
  -6   4   5      519.24      411.63     89.21 o 
  -4   4   5     3721.02     4024.91    107.88 o 
  -2   4   5    13534.58    12893.23    145.81 o 
   0   4   5     1962.11     2080.14     82.63 o 
   2   4   5     5840.19     6968.19     87.93 o 
   4   4   5    22596.43    20559.84    277.06 o 
   6   4   5      978.54      873.50     41.91 o 
   8   4   5      633.73      552.49    153.50 o 
  10   4   5     1568.30     2128.74    249.71 o 
  12   4   5    18548.35    19044.33    435.47 o 
  14   4   5    16642.44    16865.94    494.63 o 
  16   4   5      100.22      104.66     44.84 o 
  18   4   5     1062.66      900.06    212.87 o 
  20   4   5     1011.93      937.44    231.05 o 
  22   4   5     5823.36     5499.14    389.68 o 
  24   4   5      378.06      339.74     51.73 o 
  26   4   5     2769.08     2486.65    149.65 o 
  28   4   5     2079.66     2613.09    599.09 o 
  30   4   5      134.27      325.90     91.62 o 
  32   4   5     3661.05     4125.46    246.64 o 
  34   4   5     8143.23     8536.29    221.06 o 
  36   4   5        2.39       96.81    141.89 o 
  38   4   5      102.08       57.11    119.70 o 
  40   4   5      181.41      229.50    159.77 o 
  42   4   5     1004.15      981.73    122.24 o 
  44   4   5       43.42       64.66    102.12 o 
  46   4   5      611.12      521.58    208.31 o 
  48   4   5      406.61      110.85    176.24 o 
  50   4   5       29.07      278.09    482.62 o 
  52   4   5     2511.64     2867.40    470.95 o 
 -55   5   5        5.18      299.64    242.52 o 
 -53   5   5       99.57      -37.88    175.29 o 
 -51   5   5        6.56     -180.84    180.84 o 
 -49   5   5       47.76     -174.24    174.24 o 
 -47   5   5        6.62     -128.04    154.73 o 
 -45   5   5      573.25      433.18    189.32 o 
 -43   5   5      488.02      412.19    219.33 o 
 -41   5   5      907.53      956.70    167.61 o 
 -39   5   5      326.91      248.30    171.94 o 
 -37   5   5      259.30      141.57    147.68 o 
 -35   5   5       35.87      207.59    150.51 o 
 -33   5   5       70.56       83.84    191.65 o 
 -31   5   5        0.76       11.75    134.29 o 
 -29   5   5     3988.37     3951.11    218.01 o 
 -27   5   5       11.69      -73.59    117.00 o 
 -25   5   5     3037.11     2945.70    161.42 o 
 -23   5   5      746.04      686.89    181.41 o 
 -21   5   5      205.36      111.88    113.38 o 
 -19   5   5     1717.09     1550.96    125.17 o 
 -17   5   5     3332.55     3937.76    151.06 o 
 -15   5   5      532.40      408.47    110.69 o 
 -13   5   5      131.01      202.65    101.18 o 
 -11   5   5     3325.80     3700.09    151.00 o 
  -9   5   5      336.81      401.36     95.48 o 
  -7   5   5     8195.46     9459.53    146.65 o 
  -5   5   5       28.53      171.20     63.01 o 
  -3   5   5    17978.59    18813.70    202.81 o 
  -1   5   5     3573.02     3354.22     89.98 o 
   1   5   5     3287.62     3237.32    153.45 o 
   3   5   5     2343.20     2726.14    127.06 o 
   5   5   5     1104.97     1111.12    141.64 o 
   7   5   5     9338.41     9048.24    111.52 o 
   9   5   5      118.40       23.71     33.18 o 
  11   5   5     2801.30     3162.95    255.31 o 
  13   5   5      107.93      -87.48    188.16 o 
  15   5   5     5619.85     4108.60    300.94 o 
  17   5   5      201.53      174.07    104.90 o 
  19   5   5     7494.25     7494.43    327.00 o 
  21   5   5     3118.24     3550.24    289.88 o 
  23   5   5       18.74       29.26    134.61 o 
  25   5   5     5385.30     5703.33    313.49 o 
  27   5   5     1335.75     1621.25    245.88 o 
  29   5   5     2526.75     3564.57    836.96 o 
  31   5   5        1.11      -19.37    140.97 o 
  33   5   5      406.83      296.34     64.70 o 
  35   5   5      788.36      801.57    142.20 o 
  37   5   5     2306.83     2095.57    243.15 o 
  39   5   5      619.98      583.64     89.05 o 
  41   5   5      103.77     -152.68    152.98 o 
  43   5   5       54.02      157.63    245.86 o 
  45   5   5       90.93       66.35    277.20 o 
  47   5   5      400.95      616.59    286.93 o 
  49   5   5        7.67     -223.96    279.56 o 
  51   5   5       47.15     -351.56    351.56 o 
 -54   6   5      525.45      835.80    341.52 o 
 -52   6   5      101.00      482.29    259.66 o 
 -50   6   5        0.80       89.66    163.01 o 
 -48   6   5      100.89       19.03    175.72 o 
 -46   6   5      195.58       57.84    151.19 o 
 -44   6   5        3.93       36.88    176.13 o 
 -42   6   5     1748.03     1980.95    255.55 o 
 -40   6   5        4.91      -20.04    158.38 o 
 -38   6   5       45.50       76.59    134.44 o 
 -36   6   5      218.14      444.87    135.51 o 
 -34   6   5      341.68      250.89    134.25 o 
 -32   6   5      364.09      410.76    157.65 o 
 -30   6   5      967.99     1230.90    135.44 o 
 -28   6   5       50.58        1.06    119.67 o 
 -26   6   5       51.55        3.66    112.47 o 
 -24   6   5     6058.97     6597.71    194.51 o 
 -22   6   5       36.26      203.78    206.62 o 
 -20   6   5      693.31      732.66    160.96 o 
 -18   6   5     5905.86     5909.16    320.44 o 
 -16   6   5     4893.86     5441.99    208.30 o 
 -14   6   5      306.76      195.29    113.47 o 
 -12   6   5        6.56      267.13     99.44 o 
 -10   6   5        0.25      -24.86     91.02 o 
  -8   6   5      318.26      480.12     99.47 o 
  -6   6   5       23.87      -33.13     97.92 o 
  -4   6   5      976.47     1099.12     99.47 o 
  -2   6   5        8.70       40.93     60.70 o 
   0   6   5     1799.13     2353.28    120.37 o 
   2   6   5      107.36      132.67     63.59 o 
   4   6   5      797.75      776.69     77.99 o 
   6   6   5        5.79       48.44     81.83 o 
   8   6   5        6.71      -10.58     79.49 o 
  10   6   5      606.04      652.20    158.73 o 
  12   6   5        3.30      -15.62     71.49 o 
  14   6   5       10.72       60.12    290.49 o 
  16   6   5      720.42      974.38    335.40 o 
  18   6   5     2766.88     3375.66    599.15 o 
  20   6   5      462.56      289.28    144.89 o 
  22   6   5     1556.46     1577.99     93.78 o 
  24   6   5      905.93      895.96    212.40 o 
  26   6   5      124.50     -178.32    178.32 o 
  28   6   5     1583.39     1680.28    399.37 o 
  30   6   5        4.36      -99.96     99.96 o 
  32   6   5      663.22      731.11    169.08 o 
  34   6   5     1898.38     1526.41    366.22 o 
  36   6   5      994.11      588.85    269.93 o 
  38   6   5       38.92      498.44    265.84 o 
  40   6   5      347.28      393.08    307.58 o 
  42   6   5       94.80       75.45    255.62 o 
  44   6   5      471.60       29.30    286.71 o 
  46   6   5      115.74      530.82    412.16 o 
  48   6   5      427.13      831.01    380.01 o 
 -49   7   5      203.70      312.19    228.00 o 
 -47   7   5        1.44       59.90    139.87 o 
 -45   7   5      227.16        8.80    228.56 o 
 -43   7   5     1097.59      687.29    165.35 o 
 -41   7   5      917.54      738.89    165.77 o 
 -39   7   5     1293.85     1584.59    198.72 o 
 -37   7   5      933.98      849.07    145.66 o 
 -35   7   5      634.60      670.22    179.14 o 
 -33   7   5     2749.79     2893.35    264.69 o 
 -31   7   5      873.55      986.42    192.64 o 
 -29   7   5     4809.44     4871.89    310.67 o 
 -27   7   5      343.77      238.82    138.52 o 
 -25   7   5      699.10      775.09    255.86 o 
 -23   7   5      400.85      436.48    145.97 o 
 -21   7   5     1865.71     1569.54    167.68 o 
 -19   7   5       30.43       20.37    108.60 o 
 -17   7   5     1840.47     2209.94    167.87 o 
 -15   7   5    11402.63    11559.71    297.24 o 
 -13   7   5      380.40      273.53    152.17 o 
 -11   7   5      229.07      412.75    104.61 o 
  -9   7   5      631.76      499.81    137.31 o 
  -7   7   5     1200.77     1512.95    102.28 o 
  -5   7   5        7.49      -71.16     99.39 o 
  -3   7   5     1539.90     1515.81    171.41 o 
  -1   7   5        1.91       83.70     79.80 o 
   1   7   5     4438.60     4970.42    185.54 o 
   3   7   5     2879.43     3268.11    179.30 o 
   5   7   5      272.19      279.28     99.09 o 
   7   7   5     1712.12     1675.14    147.54 o 
   9   7   5      988.90     1301.47     84.72 o 
  11   7   5     1762.40     1596.32    166.23 o 
  13   7   5     1620.65     1438.80     63.87 o 
  15   7   5       41.97      547.40    434.85 o 
  17   7   5     1909.19     1562.54    676.75 o 
  19   7   5      530.46     -314.61    336.63 o 
  21   7   5      255.54      421.52    261.75 o 
  23   7   5      346.13     1028.76    687.59 o 
  25   7   5      191.41       84.20     54.08 o 
  27   7   5     1594.60     1000.93    284.80 o 
  29   7   5     9755.16     8461.29   1109.00 o 
  31   7   5        1.69      -80.22    279.57 o 
  33   7   5        1.92     -106.39    171.92 o 
  35   7   5      167.41      -90.41    282.28 o 
  37   7   5     1279.20     1284.71    354.90 o 
  39   7   5      896.70      939.30    359.46 o 
  41   7   5      515.09      580.42    314.59 o 
  43   7   5      138.01      260.56    303.99 o 
  45   7   5       47.02      158.49    311.12 o 
 -46   8   5       83.27      139.82    240.48 o 
 -44   8   5       54.47      241.52    179.62 o 
 -42   8   5      122.34      122.89    179.60 o 
 -40   8   5      232.32      277.07    236.19 o 
 -38   8   5     2327.68     2442.77    196.15 o 
 -36   8   5      850.81      975.41    174.29 o 
 -34   8   5      685.81      574.59    248.98 o 
 -32   8   5       10.25      -46.23    236.92 o 
 -30   8   5     1334.89     1091.24    240.30 o 
 -28   8   5      127.84       14.70    145.01 o 
 -26   8   5     3867.91     4560.51    360.20 o 
 -24   8   5     1865.72     1961.02    185.79 o 
 -22   8   5     4809.31     4612.82    213.06 o 
 -20   8   5     5659.09     5977.19    376.34 o 
 -18   8   5       77.13      114.50    106.38 o 
 -16   8   5       69.97       86.65    140.15 o 
 -14   8   5      188.20      349.34    112.86 o 
 -12   8   5       32.30      206.95    109.25 o 
 -10   8   5     2358.20     2764.29    175.80 o 
  -8   8   5    12383.64    13291.94    273.55 o 
  -6   8   5      276.45      441.41    102.85 o 
  -4   8   5      227.54      227.87    115.42 o 
  -2   8   5      339.82      445.73     97.73 o 
   0   8   5     1666.66     1811.38    133.48 o 
   2   8   5       88.33       70.65    210.13 o 
   4   8   5      600.30      704.52    131.18 o 
   6   8   5      135.89      -57.49     91.03 o 
   8   8   5     2121.37     1726.33    104.73 o 
  10   8   5     1701.80     1695.87    191.02 o 
  12   8   5      224.45      109.77     67.97 o 
  14   8   5     2965.40     2287.11    415.87 o 
  16   8   5      649.02      125.49    342.92 o 
  18   8   5      114.60     -355.85    376.48 o 
  20   8   5        0.27     -276.85    376.13 o 
  22   8   5     2189.89     2564.73    825.66 o 
  24   8   5     2152.87     2173.40    360.99 o 
  26   8   5      224.12     -425.77    425.77 o 
  28   8   5      221.62      487.69    422.79 o 
  30   8   5      288.67       -2.73    283.00 o 
  32   8   5     1159.61     1150.41    864.82 o 
  34   8   5       62.91      -57.76    293.09 o 
  36   8   5      552.28      740.93    309.93 o 
  38   8   5       48.67       16.82    275.73 o 
  40   8   5       67.20     -228.32    349.97 o 
 -39   9   5     1575.25     1159.48    215.80 o 
 -37   9   5       42.88      116.25    249.36 o 
 -35   9   5       73.12       -1.73    185.83 o 
 -33   9   5        2.80     -176.32    177.71 o 
 -31   9   5        0.94        7.91    163.01 o 
 -29   9   5     2584.31     2620.02    285.82 o 
 -27   9   5      300.54      345.69    134.72 o 
 -25   9   5     2087.91     2391.14    378.15 o 
 -23   9   5     1443.43     1295.40    160.02 o 
 -21   9   5      220.07      447.79    136.52 o 
 -19   9   5     3327.02     3416.54    177.98 o 
 -17   9   5      171.01      227.63    125.71 o 
 -15   9   5     1756.12     1943.58    162.27 o 
 -13   9   5     3706.38     4328.83    181.23 o 
 -11   9   5       19.75       56.23    108.48 o 
  -9   9   5     6036.59     6793.50    203.09 o 
  -7   9   5      246.09      108.38    132.85 o 
  -5   9   5     8041.59     8397.62    252.44 o 
  -3   9   5     1245.94     1427.61    183.82 o 
  -1   9   5      243.97      306.88    135.98 o 
   1   9   5     1052.14      868.92    178.11 o 
   3   9   5        0.87      -28.40    140.56 o 
   5   9   5     2858.04     2629.19    168.79 o 
   7   9   5      912.37     1065.93    271.14 o 
   9   9   5       29.21      -30.14     85.40 o 
  11   9   5     1609.25     1787.28    290.01 o 
  13   9   5      278.43      248.49    128.60 o 
  15   9   5     1549.15     1517.80    451.63 o 
  17   9   5      123.77     -278.50    399.90 o 
  19   9   5      118.70      526.79    694.23 o 
  21   9   5      528.84      986.46    453.73 o 
  23   9   5       59.16       92.82    286.95 o 
  25   9   5     1973.92     1125.59    504.77 o 
  27   9   5      819.36       25.17    422.97 o 
  29   9   5        2.53     -367.26    411.28 o 
  33   9   5       19.59      561.40    550.56 o 
 -32  10   5      546.15      446.19    168.29 o 
 -30  10   5      156.07      345.15    157.46 o 
 -28  10   5      449.17      448.25    159.79 o 
 -26  10   5      858.16      522.40    181.04 o 
 -24  10   5      366.41       74.92    147.16 o 
 -22  10   5      761.02      597.61    168.20 o 
 -20  10   5        6.90      -10.37    126.51 o 
 -18  10   5       72.53       65.64    140.30 o 
 -16  10   5      747.29      538.77    192.61 o 
 -14  10   5       23.16       52.63    168.33 o 
 -12  10   5      121.50      162.63    140.39 o 
 -10  10   5      215.53      283.60    153.71 o 
  -8  10   5      332.29      479.88    137.30 o 
  -6  10   5     1316.51     1651.03    283.12 o 
  -4  10   5       88.75      130.65    143.82 o 
  -2  10   5     1012.50      778.27    122.91 o 
   0  10   5      422.19      262.59     94.47 o 
   2  10   5      403.97      376.85    115.68 o 
   4  10   5     1527.19     1451.70    127.24 o 
   6  10   5       71.77      177.43    103.69 o 
   8  10   5     1076.61     1432.05    288.76 o 
  10  10   5      164.88      556.85    405.14 o 
  14  10   5      496.65      667.31    428.91 o 
  16  10   5        6.99     -436.60    436.60 o 
 -21  11   5      164.18        0.55    160.40 o 
 -19  11   5       39.80     -160.59    166.59 o 
 -17  11   5        5.20      219.35    231.99 o 
 -15  11   5       42.58      326.23    207.24 o 
 -13  11   5      177.52      119.49    153.36 o 
 -11  11   5      123.00      389.42    283.51 o 
  -9  11   5      144.79      454.49    167.90 o 
  -7  11   5        5.69      -95.22    184.68 o 
  -5  11   5       82.52      294.33    219.91 o 
  -3  11   5      298.76      240.38    141.23 o 
  -1  11   5      109.54      155.96    135.34 o 
   1  11   5        2.74     -145.81    311.20 o 
   3  11   5       24.04      -30.97    198.92 o 
   5  11   5      433.70     -336.64    336.64 o 
   7  11   5        0.10     -292.10    292.10 o 
   9  11   5      308.81      290.35    563.49 o 
  11  11   5      430.47      936.62    545.49 o 
  13  11   5       19.31     -346.07    436.95 o 
  15  11   5      135.77      505.47    474.70 o 
 -62   0   6        4.70       -7.46    277.66 o 
 -60   0   6      972.90      651.62    600.02 o 
 -58   0   6     1517.84     1151.98    393.61 o 
 -56   0   6     1986.60     1418.07    324.18 o 
 -54   0   6     1172.88      737.41    493.55 o 
 -52   0   6       22.04     -337.20    337.20 o 
 -50   0   6    10895.84    10205.81    587.61 o 
 -48   0   6    12140.63    12180.16    560.35 o 
 -46   0   6      431.77      487.32    256.13 o 
 -44   0   6     9003.75     8334.25    405.99 o 
 -42   0   6     2885.12     2839.24    478.55 o 
 -40   0   6     4017.70     4379.25    337.77 o 
 -38   0   6     9662.73     9650.61    417.45 o 
 -36   0   6     9322.98    10005.40    492.47 o 
 -34   0   6      392.47      728.53    230.30 o 
 -32   0   6      934.43      783.49    216.15 o 
 -30   0   6    11741.92    10694.83    354.96 o 
 -28   0   6    15754.23    15915.35    498.48 o 
 -26   0   6     7154.76     8038.06    350.78 o 
 -24   0   6     2258.56     1310.04    225.62 o 
 -22   0   6    14552.34    14404.17    410.06 o 
 -20   0   6     3611.49     3363.52    200.33 o 
 -18   0   6       99.53      -91.83    131.62 o 
 -16   0   6     3067.64     3759.67    240.83 o 
 -14   0   6    34528.99    33002.20    533.38 o 
 -12   0   6      198.47       69.23    125.33 o 
 -10   0   6    36150.43    37081.45    571.68 o 
  -8   0   6    32650.67    29294.70    491.83 o 
  -6   0   6    75564.76    70547.10   1006.31 o 
  -4   0   6    29403.88    24648.39    329.48 o 
  -2   0   6    14871.20    16820.83    247.41 o 
   0   0   6     3078.31     3075.51    206.61 o 
   2   0   6     3195.10     2340.61    106.69 o 
   4   0   6    56677.25    53284.73    607.92 o 
   6   0   6      774.72     1057.97    112.69 o 
   8   0   6     7864.02     8119.82    208.41 o 
  10   0   6    30178.12    26864.11    610.68 o 
  12   0   6    20946.25    23432.88    350.62 o 
  14   0   6    62367.97    62728.68    740.72 o 
  16   0   6    23912.00    20727.89    335.08 o 
  18   0   6    20999.45    21508.69    443.56 o 
  20   0   6    14116.95    13231.70    307.02 o 
  22   0   6     4976.79     5351.02    295.03 o 
  24   0   6    11285.28    10684.21    321.54 o 
  26   0   6    11961.08    11833.47    300.64 o 
  28   0   6      118.70      258.48    219.18 o 
  30   0   6     7977.30     9965.24    810.28 o 
  32   0   6      901.28      769.49    221.03 o 
  34   0   6     4852.29     4578.40    260.45 o 
  36   0   6     3038.09     3263.26    236.76 o 
  38   0   6     4940.63     4696.25    264.70 o 
  40   0   6     1040.00     1289.06    255.84 o 
  42   0   6       83.00      527.44    239.27 o 
  44   0   6     4880.16     5844.22    705.42 o 
  46   0   6     2020.78     2427.36    509.31 o 
  48   0   6     1313.10     1971.48    629.39 o 
  50   0   6       63.37      276.02    266.43 o 
  52   0   6      168.77      673.95    238.30 o 
  54   0   6      943.65     1282.87    276.91 o 
  56   0   6      367.66      949.05    520.85 o 
 -61   1   6      429.80      503.48    227.81 o 
 -59   1   6       85.84      123.69    196.94 o 
 -57   1   6     1362.27     1134.83    248.65 o 
 -55   1   6      389.58     -110.70    199.87 o 
 -53   1   6      590.34      503.85    242.58 o 
 -51   1   6     7110.55     6998.22    497.18 o 
 -49   1   6      163.78       57.25    207.73 o 
 -47   1   6     2084.47     2409.98    244.99 o 
 -45   1   6     8833.87     8348.67    299.30 o 
 -43   1   6    18656.05    18334.87    392.01 o 
 -41   1   6    18083.87    18449.49    468.83 o 
 -39   1   6     1328.25     1063.60    189.05 o 
 -37   1   6     1118.62      917.99    176.42 o 
 -35   1   6     5958.54     5878.56    282.35 o 
 -33   1   6     2290.14     2689.79    207.47 o 
 -31   1   6    13249.62    12993.55    305.58 o 
 -29   1   6     5005.98     5195.24    205.72 o 
 -27   1   6     3946.15     3931.65    266.30 o 
 -25   1   6    10007.86     9638.69    218.24 o 
 -23   1   6    24551.01    23960.25    506.14 o 
 -21   1   6     6862.87     6784.46    249.65 o 
 -19   1   6       99.57      128.37    105.83 o 
 -17   1   6      479.13      658.80    104.82 o 
 -15   1   6      422.65      275.19    103.31 o 
 -13   1   6    28681.49    25786.19    348.12 o 
 -11   1   6      710.97      430.29    104.73 o 
  -9   1   6     3730.13     3376.21    226.34 o 
  -7   1   6     6563.16     7840.58    151.91 o 
  -5   1   6    24642.79    24464.77    269.39 o 
  -3   1   6    23746.62    23584.78    230.47 o 
  -1   1   6      386.21      384.41     77.00 o 
   1   1   6    24254.68    25600.57    236.63 o 
   3   1   6    29277.54    26317.62    194.72 o 
   5   1   6      115.00      181.78     51.20 o 
   7   1   6    41712.08    39467.26    322.89 o 
   9   1   6    10203.02    10048.36    132.74 o 
  11   1   6      315.97      631.41     84.27 o 
  13   1   6      203.71      343.68     63.81 o 
  15   1   6    16615.83    19272.61    239.54 o 
  17   1   6     7767.22     6984.19    127.04 o 
  19   1   6    10050.84    10186.00    165.57 o 
  21   1   6    12253.52    14237.05    265.13 o 
  23   1   6    36045.72    34232.65    354.30 o 
  25   1   6     1870.70     2064.35    106.36 o 
  27   1   6     1860.52     2220.79    243.64 o 
  29   1   6       10.64      -23.52    107.09 o 
  31   1   6     2142.74     2431.67    151.54 o 
  33   1   6       10.88      142.27    159.39 o 
  35   1   6     8422.78     8641.85    248.18 o 
  37   1   6     1068.84     1184.60    165.04 o 
  39   1   6     7831.97     7510.19    227.61 o 
  41   1   6     1675.06     2103.74    168.56 o 
  43   1   6     1254.34     1179.93    185.58 o 
  45   1   6      584.46      519.46    174.04 o 
  47   1   6      515.31      890.99    173.47 o 
  49   1   6       83.50      -97.84    181.30 o 
  51   1   6      693.98      715.65    178.09 o 
  53   1   6      116.47       45.15    136.59 o 
  55   1   6      343.13      103.05    162.70 o 
 -60   2   6      365.04      125.28    248.31 o 
 -58   2   6        4.45      -13.49    198.42 o 
 -56   2   6      159.29     -189.74    189.74 o 
 -54   2   6        3.07      149.10    183.98 o 
 -52   2   6      257.52      164.22    178.80 o 
 -50   2   6     5613.33     6009.31    465.65 o 
 -48   2   6     3200.06     3004.49    249.75 o 
 -46   2   6       38.81      601.61    178.39 o 
 -44   2   6    11831.67    12443.63    334.18 o 
 -42   2   6     4046.47     3200.13    237.61 o 
 -40   2   6      927.91     1191.35    210.36 o 
 -38   2   6      746.00      752.73    186.67 o 
 -36   2   6     1863.26     2119.69    215.47 o 
 -34   2   6     2238.84     2342.00    203.05 o 
 -32   2   6     6311.11     6401.75    308.53 o 
 -30   2   6       31.81     -131.66    160.13 o 
 -28   2   6     1568.87     1945.33    153.80 o 
 -26   2   6      635.35      683.76    141.82 o 
 -24   2   6    10294.28    11699.67    253.85 o 
 -22   2   6     1388.54     1651.59    140.62 o 
 -20   2   6     2787.33     2500.16    158.02 o 
 -18   2   6    14271.18    16722.84    328.85 o 
 -16   2   6     3915.02     4752.94    178.91 o 
 -14   2   6     9920.25     9783.93    194.15 o 
 -12   2   6     4453.38     4866.01    180.02 o 
 -10   2   6     5069.48     5742.44    150.25 o 
  -8   2   6     8525.99     7883.78    139.10 o 
  -6   2   6    61056.25    56776.36    532.77 o 
  -4   2   6    45380.78    47250.67    416.74 o 
  -2   2   6    71489.20    67563.36    603.29 o 
   0   2   6    38009.96    35725.83    307.14 o 
   2   2   6     4568.65     4113.73    105.64 o 
   4   2   6       47.56       50.19     36.70 o 
   6   2   6     5223.37     4637.76     85.06 o 
   8   2   6       50.12       41.73     37.17 o 
  10   2   6      676.94      488.96     60.44 o 
  12   2   6     9462.45     9842.03    110.51 o 
  14   2   6    18213.61    17838.75    219.80 o 
  16   2   6    12950.92    14110.73    215.43 o 
  18   2   6     2116.92     2549.16    157.99 o 
  20   2   6     1994.91     2172.07    127.53 o 
  22   2   6     2510.15     2408.22     95.57 o 
  24   2   6       26.05      128.75     84.13 o 
  26   2   6     1637.04     1750.19     99.01 o 
  28   2   6     4450.41     5213.83    150.70 o 
  30   2   6    11667.69    11164.67    242.20 o 
  32   2   6    10535.72    11220.85    287.89 o 
  34   2   6     8561.85     8858.21    214.24 o 
  36   2   6     4009.64     4274.52    274.29 o 
  38   2   6      922.61      614.34    161.45 o 
  40   2   6     1062.82     1058.92    126.43 o 
  42   2   6     1060.77     1111.61    129.96 o 
  44   2   6       51.48       19.57    151.82 o 
  46   2   6      318.74      378.77    191.44 o 
  48   2   6        9.34      181.91    154.94 o 
  50   2   6        2.56      -86.68    176.87 o 
  52   2   6       27.74       16.31    131.32 o 
  54   2   6      117.52      -27.38    138.52 o 
 -59   3   6       78.18      299.66    209.01 o 
 -57   3   6       38.66     -115.22    231.47 o 
 -55   3   6      370.59      289.19    194.38 o 
 -53   3   6      105.50      109.58    216.03 o 
 -51   3   6       40.66      -30.66    214.40 o 
 -49   3   6        3.04     -241.83    241.83 o 
 -47   3   6      290.01      217.01    169.68 o 
 -45   3   6      326.61      376.14    182.00 o 
 -43   3   6      323.56      216.67    158.31 o 
 -41   3   6     1017.59      930.93    215.45 o 
 -39   3   6       76.87      226.77    228.11 o 
 -37   3   6      357.02      239.12    178.83 o 
 -35   3   6      524.70      729.74    164.42 o 
 -33   3   6     5302.43     5210.43    246.89 o 
 -31   3   6      149.83      130.99    152.20 o 
 -29   3   6     4140.53     4457.64    260.67 o 
 -27   3   6     1178.89     1140.90    160.46 o 
 -25   3   6      364.15      368.29    124.74 o 
 -23   3   6     3701.67     3782.65    160.46 o 
 -21   3   6        1.77      123.87    101.61 o 
 -19   3   6    16181.74    15855.98    275.04 o 
 -17   3   6     3910.49     3939.48    176.35 o 
 -15   3   6     3430.65     4006.42    223.45 o 
 -13   3   6    12233.68    12716.58    231.05 o 
 -11   3   6     3114.87     4155.83    305.33 o 
  -9   3   6    51923.58    49359.50    522.38 o 
  -7   3   6    38268.88    37684.02    390.72 o 
  -5   3   6    10977.25    11938.99    214.44 o 
  -3   3   6     3072.34     3759.78    182.50 o 
  -1   3   6     2267.03     3207.07     89.13 o 
   1   3   6     3858.74     4437.99    213.41 o 
   3   3   6     7254.88     7793.43    105.99 o 
   5   3   6       83.48        5.54     34.64 o 
   7   3   6     5095.37     5993.05    197.90 o 
   9   3   6     3329.61     3757.51    195.03 o 
  11   3   6    11560.86    12354.80    336.65 o 
  13   3   6     7187.13     7475.85    240.70 o 
  15   3   6     1803.09     1956.75    193.19 o 
  17   3   6      292.39      540.80    148.73 o 
  19   3   6       20.26       -8.32     84.92 o 
  21   3   6        9.60      -52.60    135.37 o 
  23   3   6     2776.49     3415.26    112.35 o 
  25   3   6     5564.80     5235.83    140.57 o 
  27   3   6       91.25      148.90    181.42 o 
  29   3   6        4.43        6.50    186.37 o 
  31   3   6     5059.58     4734.41    221.30 o 
  33   3   6       92.77      -28.27    147.34 o 
  35   3   6      282.72      130.26    122.46 o 
  37   3   6       10.08      -21.95    121.91 o 
  39   3   6      662.90      652.77    144.78 o 
  41   3   6       36.25      170.82    137.57 o 
  43   3   6       11.92       25.31    108.44 o 
  45   3   6        0.13       42.70    115.99 o 
  47   3   6       18.51       39.67    144.07 o 
  49   3   6        9.56      -15.78    132.93 o 
  51   3   6      597.45      584.24    254.49 o 
  53   3   6      563.01      455.77    451.96 o 
 -58   4   6      357.96      -23.21    234.17 o 
 -56   4   6      227.26       88.26    278.61 o 
 -54   4   6      100.53     -218.61    227.41 o 
 -52   4   6        5.04       82.83    306.92 o 
 -50   4   6      158.99       70.19    183.97 o 
 -48   4   6     1975.57     1706.89    208.33 o 
 -46   4   6        1.18     -108.64    181.31 o 
 -44   4   6     3747.55     4817.04    427.18 o 
 -42   4   6      146.33       82.22    175.78 o 
 -40   4   6     1968.31     2147.21    201.43 o 
 -38   4   6      468.65      461.35    157.11 o 
 -36   4   6      702.78     1053.08    194.00 o 
 -34   4   6     5384.28     5880.35    292.13 o 
 -32   4   6        1.55     -165.31    165.31 o 
 -30   4   6      299.14      302.88    141.60 o 
 -28   4   6     3014.64     2533.32    175.23 o 
 -26   4   6      339.82      246.56    144.04 o 
 -24   4   6     9087.11     9388.17    364.21 o 
 -22   4   6      156.73      -35.08    131.68 o 
 -20   4   6    11660.86    12353.61    246.86 o 
 -18   4   6      755.00     1045.87    129.56 o 
 -16   4   6    80881.63    80120.80    836.02 o 
 -14   4   6    82991.50    85467.16    854.35 o 
 -12   4   6     6751.14     7872.25    263.31 o 
 -10   4   6     2778.69     2553.43    162.11 o 
  -8   4   6    14183.69    16361.24    226.33 o 
  -6   4   6      545.93      304.26    117.03 o 
  -4   4   6    22190.07    22222.22    248.68 o 
  -2   4   6     8944.69     9376.91    150.32 o 
   0   4   6    23678.78    25036.39    205.42 o 
   2   4   6     2821.17     3348.03    110.67 o 
   4   4   6    14601.75    14264.27    245.55 o 
   6   4   6       30.93       11.77     36.82 o 
   8   4   6     1982.75     2142.32    289.00 o 
  10   4   6     8164.57     8583.37    543.57 o 
  12   4   6       14.36      -59.65    166.23 o 
  14   4   6      215.91      360.13    325.58 o 
  16   4   6      722.73      568.54    115.60 o 
  18   4   6      523.27      514.80    215.54 o 
  20   4   6    11381.79    11826.99    380.67 o 
  22   4   6      851.06     1084.31    247.28 o 
  24   4   6      808.35      967.11    241.70 o 
  26   4   6     6938.05     6164.20    276.74 o 
  28   4   6     1715.05     1624.14    133.51 o 
  30   4   6    10058.42     9859.71    284.27 o 
  32   4   6      983.31     1102.25     92.94 o 
  34   4   6       49.62       76.50     68.95 o 
  36   4   6       35.52      -25.94     94.51 o 
  38   4   6     1349.00     1420.26    193.03 o 
  40   4   6     2558.63     2550.79    111.95 o 
  42   4   6      128.99      302.20    158.47 o 
  44   4   6      135.55      183.52    171.04 o 
  46   4   6      508.20       72.42    235.46 o 
  48   4   6        0.60      273.57    382.43 o 
  50   4   6      466.45      727.50    332.41 o 
  52   4   6      297.53     -198.33    275.22 o 
 -55   5   6      302.54      545.95    282.88 o 
 -53   5   6      120.34      269.90    187.16 o 
 -51   5   6     1229.69     1375.62    209.92 o 
 -49   5   6       97.27       43.47    163.73 o 
 -47   5   6     2125.44     2776.12    535.05 o 
 -45   5   6       24.72      -42.19    228.43 o 
 -43   5   6      270.19      328.57    205.39 o 
 -41   5   6     8443.25     8323.48    339.51 o 
 -39   5   6     1794.54     2254.83    212.16 o 
 -37   5   6     3618.94     4228.30    340.82 o 
 -35   5   6     1180.66     1157.11    244.06 o 
 -33   5   6      131.77       -0.35    140.43 o 
 -31   5   6    10856.20    11453.99    288.48 o 
 -29   5   6     3366.73     4367.06    476.24 o 
 -27   5   6      266.61      316.29    170.78 o 
 -25   5   6       74.58       88.77    112.13 o 
 -23   5   6    24184.56    23435.59    341.69 o 
 -21   5   6    24978.24    25537.93    366.36 o 
 -19   5   6     1395.47     2040.20    262.26 o 
 -17   5   6     4233.59     3960.38    173.70 o 
 -15   5   6      236.87      217.03    123.72 o 
 -13   5   6     8340.76     8923.29    201.22 o 
 -11   5   6     7406.54     7397.46    327.56 o 
  -9   5   6      382.33      281.37     96.27 o 
  -7   5   6    19331.20    17913.98    244.80 o 
  -5   5   6     2184.08     2405.38    119.21 o 
  -3   5   6      125.11       81.23     64.72 o 
  -1   5   6      192.99      433.96     60.33 o 
   1   5   6     6734.04     6499.13    175.62 o 
   3   5   6     6858.26     6220.48    159.89 o 
   5   5   6     1764.54     1461.05    127.89 o 
   7   5   6    14146.84    14323.00    147.32 o 
   9   5   6    18875.43    18644.95    492.26 o 
  11   5   6     2785.35     3052.01    433.98 o 
  13   5   6     8861.15    10132.04    532.38 o 
  15   5   6        7.89      177.58    277.20 o 
  17   5   6    23717.84    24036.20   1274.15 o 
  19   5   6     3353.27     3229.53    310.71 o 
  21   5   6     3214.89     3046.05    296.54 o 
  23   5   6     4998.08     4931.28    264.43 o 
  25   5   6        2.28     -254.94    254.94 o 
  27   5   6      482.60      723.05    273.15 o 
  29   5   6      227.23      390.46    349.56 o 
  31   5   6      364.47      654.90    311.32 o 
  33   5   6     2573.73     2893.79    365.60 o 
  35   5   6     1649.37     1932.88    406.89 o 
  37   5   6     1182.74      836.44    291.14 o 
  39   5   6      310.91      239.51    192.42 o 
  41   5   6      447.18      798.71    350.59 o 
  43   5   6      157.50      120.75    274.54 o 
  45   5   6      283.13      593.46    385.33 o 
  47   5   6      838.51      985.18    343.40 o 
  49   5   6      668.18      623.34    337.63 o 
 -52   6   6       10.48      282.70    245.18 o 
 -50   6   6     1942.65     1503.72    300.36 o 
 -48   6   6     1599.55     1400.99    243.50 o 
 -46   6   6       19.39     -160.24    197.06 o 
 -44   6   6     5828.18     6579.09    344.76 o 
 -42   6   6        2.56     -185.00    251.72 o 
 -40   6   6       49.75       59.25    129.03 o 
 -38   6   6     3777.87     3908.55    198.99 o 
 -36   6   6       50.81       96.33    135.33 o 
 -34   6   6      991.09     1306.10    163.26 o 
 -32   6   6        1.64      202.59    154.46 o 
 -30   6   6     3733.55     3412.78    244.00 o 
 -28   6   6     2062.05     2622.23    194.89 o 
 -26   6   6      587.96      806.80    168.07 o 
 -24   6   6       14.25      -45.44    128.86 o 
 -22   6   6     4507.74     4461.44    223.21 o 
 -20   6   6     2500.33     2733.97    221.66 o 
 -18   6   6     3860.77     3446.97    204.18 o 
 -16   6   6     8634.48     8661.46    231.45 o 
 -14   6   6     1671.88     2001.96    148.79 o 
 -12   6   6      142.22      427.85    146.87 o 
 -10   6   6      334.93      465.56    136.35 o 
  -8   6   6     2476.13     2626.46    133.63 o 
  -6   6   6      312.55      219.68     77.93 o 
  -4   6   6     2947.21     2855.73    107.38 o 
  -2   6   6     1388.03     1516.01     82.68 o 
   0   6   6     5868.29     6382.74    114.32 o 
   2   6   6     2239.43     2369.30     95.08 o 
   4   6   6      154.89      201.08    133.35 o 
   6   6   6     9598.29     9288.53    371.73 o 
   8   6   6      888.26     1048.87    102.63 o 
  10   6   6     5020.10     5899.44    422.11 o 
  12   6   6        4.64      245.39    318.10 o 
  14   6   6     7821.05     7517.87    400.87 o 
  16   6   6     8439.24     9611.20    607.19 o 
  18   6   6      228.19      444.38    256.51 o 
  20   6   6     5435.84     4787.25    503.37 o 
  22   6   6        8.80     -128.64    560.70 o 
  24   6   6     3118.78     3411.04    348.82 o 
  26   6   6     1500.12     1264.50    233.33 o 
  28   6   6      235.08      209.18    108.13 o 
  30   6   6      183.32       63.75     69.71 o 
  32   6   6      131.48      175.86    132.08 o 
  34   6   6      239.40       73.92     91.05 o 
  36   6   6      378.04      362.67    220.74 o 
  38   6   6       33.82      -70.33    242.07 o 
  40   6   6      550.62     1133.48    301.09 o 
  42   6   6      369.15      146.56    273.02 o 
  44   6   6       83.43       -9.54    259.06 o 
  46   6   6      114.97      122.86    289.71 o 
 -49   7   6       12.54      428.19    218.16 o 
 -47   7   6      622.18      735.05    215.12 o 
 -45   7   6      837.60      715.41    184.20 o 
 -43   7   6       21.52      386.38    152.02 o 
 -41   7   6     1634.68     1289.21    216.88 o 
 -39   7   6        4.93     -153.14    153.14 o 
 -37   7   6     1506.70     1170.20    206.36 o 
 -35   7   6      237.56      396.60    152.98 o 
 -33   7   6       23.02     -140.69    149.32 o 
 -31   7   6      578.82      673.61    164.26 o 
 -29   7   6      742.64      676.82    216.16 o 
 -27   7   6     9063.40     9421.33    294.20 o 
 -25   7   6       70.72     -142.00    165.27 o 
 -23   7   6      264.74      248.98    137.70 o 
 -21   7   6     2444.92     2301.66    215.41 o 
 -19   7   6      395.48      719.93    165.43 o 
 -17   7   6      178.47      207.39    146.35 o 
 -15   7   6      419.28      370.15    145.76 o 
 -13   7   6     2356.41     2352.84    166.66 o 
 -11   7   6     6536.57     7057.69    184.92 o 
  -9   7   6       11.27     -113.82    113.82 o 
  -7   7   6     2530.54     3022.50    206.55 o 
  -5   7   6       23.04      145.76    114.11 o 
  -3   7   6      946.60      883.28     91.36 o 
  -1   7   6      108.89      -30.28    101.98 o 
   1   7   6      765.16      698.88    148.11 o 
   3   7   6     1270.72      854.93    143.10 o 
   5   7   6     3252.12     3343.55    208.23 o 
   7   7   6     5030.34     5214.35    147.51 o 
   9   7   6      581.82      769.07    206.52 o 
  11   7   6       68.48      122.70    314.61 o 
  13   7   6      826.19      652.76    317.87 o 
  15   7   6      124.17     -282.10    333.48 o 
  17   7   6     1757.97     2728.15    621.00 o 
  19   7   6        7.83      327.19    604.04 o 
  21   7   6      433.64      417.73    371.93 o 
  23   7   6     1784.17     1899.87    447.09 o 
  25   7   6       20.84      166.04    381.02 o 
  27   7   6       46.43     -322.60    586.21 o 
  29   7   6      307.18      109.41    399.90 o 
  31   7   6      232.83      -65.74    562.97 o 
  33   7   6       39.74      206.32    255.89 o 
  35   7   6      541.93      830.13    564.54 o 
  37   7   6     2153.32     2263.36    346.24 o 
  39   7   6      461.84      444.35    332.19 o 
  41   7   6      953.53      766.54    368.87 o 
  43   7   6     1381.55     1358.03    362.25 o 
 -44   8   6      358.71      462.38    226.69 o 
 -42   8   6      550.44      541.24    225.30 o 
 -40   8   6      286.12       73.99    179.65 o 
 -38   8   6       85.39      -23.55    182.75 o 
 -36   8   6        2.99      -38.85    179.24 o 
 -34   8   6      339.06      154.02    164.92 o 
 -32   8   6       78.66      181.18    145.07 o 
 -30   8   6      194.45      147.77    161.51 o 
 -28   8   6      481.00      720.75    181.79 o 
 -26   8   6       32.42      238.14    129.02 o 
 -24   8   6     1803.01     1903.21    192.15 o 
 -22   8   6       99.76      206.49    147.72 o 
 -20   8   6     1544.58     1919.19    148.25 o 
 -18   8   6      261.30      285.43    132.52 o 
 -16   8   6      212.38      362.44    119.85 o 
 -14   8   6      104.99      145.62    114.71 o 
 -12   8   6      890.61      930.10    122.30 o 
 -10   8   6      309.16      534.72    111.27 o 
  -8   8   6     2337.60     2649.66    249.94 o 
  -6   8   6     3007.98     3074.15    127.67 o 
  -4   8   6     3738.64     3981.95    150.34 o 
  -2   8   6      827.66      792.03    102.34 o 
   0   8   6      146.94      246.60    111.32 o 
   2   8   6      231.54      193.69     91.87 o 
   4   8   6      610.51      652.45     82.86 o 
   6   8   6      626.95      660.96    131.49 o 
   8   8   6       87.91       45.61     96.67 o 
  10   8   6      308.14      283.97    117.52 o 
  12   8   6        0.30     -135.63    333.13 o 
  14   8   6        9.54     -358.65    358.65 o 
  16   8   6     1531.04     1221.02    424.72 o 
  18   8   6      118.21      446.74    389.41 o 
  20   8   6       68.16     -397.10    397.10 o 
  22   8   6     1768.22     1606.24    490.43 o 
  24   8   6      753.03      -16.43    640.40 o 
  26   8   6     2108.44     2302.23    382.34 o 
  28   8   6     1294.87      875.30    498.47 o 
  30   8   6        4.11     -221.97    437.65 o 
  32   8   6      392.55      883.26    368.06 o 
  34   8   6     1133.43     1598.55    568.74 o 
  36   8   6      391.42      682.78    471.34 o 
  38   8   6      177.43      838.15    493.67 o 
 -39   9   6      147.23       -6.32    200.22 o 
 -37   9   6      106.79       44.29    191.50 o 
 -35   9   6      459.30      809.10    203.45 o 
 -33   9   6      447.60      559.15    226.25 o 
 -31   9   6       92.78      313.00    189.75 o 
 -29   9   6      157.45       52.02    148.70 o 
 -27   9   6       13.29       -2.82    129.93 o 
 -25   9   6      510.09      624.42    152.08 o 
 -23   9   6       24.07      -65.10    111.93 o 
 -21   9   6      804.44      747.20    156.59 o 
 -19   9   6      124.90      -44.50    128.41 o 
 -17   9   6      438.47      335.29    114.63 o 
 -15   9   6      162.10      185.62    120.33 o 
 -13   9   6        0.28      174.94    124.08 o 
 -11   9   6      714.49     1236.20    256.48 o 
  -9   9   6       97.64       -7.42    115.85 o 
  -7   9   6      393.21      525.41    148.35 o 
  -5   9   6      319.24      405.48    139.43 o 
  -3   9   6      747.51      466.55    142.94 o 
  -1   9   6     1329.88     1329.12    154.37 o 
   1   9   6      103.41     -115.24    115.24 o 
   3   9   6      258.43       52.57    275.43 o 
   5   9   6      553.57      332.53     85.46 o 
   7   9   6      695.64      691.15    126.55 o 
   9   9   6        4.77      -37.12     90.57 o 
  11   9   6     4455.72     5034.39    558.60 o 
  13   9   6      483.48     -195.06    386.27 o 
  15   9   6      421.51      101.37    645.64 o 
  17   9   6       63.31      192.26    389.76 o 
  19   9   6       12.73     -423.67    423.67 o 
  21   9   6       26.06      324.74    735.13 o 
  23   9   6      888.92      623.97    803.99 o 
  25   9   6      217.97     -450.24    463.17 o 
  27   9   6       90.54     -122.70    443.24 o 
  29   9   6       68.81     -132.13    463.87 o 
 -32  10   6      127.54      166.29    193.03 o 
 -30  10   6      267.45      456.66    190.36 o 
 -28  10   6      264.64      166.84    149.98 o 
 -26  10   6      319.60      139.62    160.55 o 
 -24  10   6      625.12      715.65    167.12 o 
 -22  10   6      348.95      184.76    172.21 o 
 -20  10   6      167.72      142.10    155.38 o 
 -18  10   6      481.97      684.23    151.74 o 
 -16  10   6      146.45      262.93    125.85 o 
 -14  10   6      820.41      667.15    152.57 o 
 -12  10   6        5.90       33.32    122.41 o 
 -10  10   6     1667.98     1609.88    175.79 o 
  -8  10   6      191.31      140.36    148.50 o 
  -6  10   6       57.73       37.51    122.42 o 
  -4  10   6      190.19      204.02    134.58 o 
  -2  10   6        9.45      -30.44    120.74 o 
   0  10   6      526.83      401.81    118.73 o 
   2  10   6      205.93      192.32    100.08 o 
   4  10   6     1671.02     1552.57    161.55 o 
   6  10   6      250.81     -303.59    533.94 o 
   8  10   6      114.09      -45.86    359.00 o 
  10  10   6      489.80     -607.71    607.71 o 
  14  10   6     1234.07     1245.84    479.25 o 
  16  10   6      473.94      538.67    443.59 o 
  18  10   6      153.81      177.58    439.75 o 
 -19  11   6       83.88       22.31    150.54 o 
 -17  11   6      617.72      597.55    228.92 o 
 -15  11   6       15.78      729.84    229.42 o 
 -13  11   6      607.27      581.41    161.04 o 
 -11  11   6      587.86      873.25    161.11 o 
  -9  11   6       93.35      594.02    262.50 o 
  -7  11   6      365.20      365.58    223.98 o 
  -5  11   6       93.13      -58.98    234.92 o 
  -3  11   6      220.82       75.60    126.85 o 
  -1  11   6        7.89      136.86    351.61 o 
   1  11   6      102.58     1121.04    438.35 o 
   3  11   6       28.20       23.80    371.93 o 
   5  11   6       77.43      520.16    565.42 o 
   7  11   6     1694.86     1376.40    947.14 o 
   9  11   6      442.11      199.07    306.59 o 
  11  11   6       15.84     -117.80    438.70 o 
  13  11   6      439.70      812.40    349.03 o 
 -61   1   7        2.71      134.05    232.95 o 
 -59   1   7       53.78       98.69    237.09 o 
 -57   1   7      450.46      446.78    212.78 o 
 -55   1   7        3.95      159.73    191.49 o 
 -53   1   7      548.85     1195.03    385.22 o 
 -51   1   7     1676.09     1304.91    233.78 o 
 -49   1   7       47.13      199.05    195.26 o 
 -47   1   7     3762.73     3661.10    378.41 o 
 -45   1   7     1998.28     1888.17    250.06 o 
 -43   1   7        3.00      141.14    200.01 o 
 -41   1   7     2049.06     1641.26    222.27 o 
 -39   1   7      518.85      303.29    190.83 o 
 -37   1   7     2918.08     3710.22    399.85 o 
 -35   1   7     7588.65     8077.26    265.40 o 
 -33   1   7       15.73      131.91    162.10 o 
 -31   1   7       38.69       99.58    133.75 o 
 -29   1   7     5979.83     6098.31    216.86 o 
 -27   1   7     2048.33     2016.92    188.12 o 
 -25   1   7     9133.73     8276.42    282.81 o 
 -23   1   7       44.04      -44.95    166.55 o 
 -21   1   7     3943.07     3832.66    316.28 o 
 -19   1   7     6913.01     8006.54    188.29 o 
 -17   1   7     7717.96     8295.72    217.46 o 
 -15   1   7     2579.87     2447.46    166.15 o 
 -13   1   7    11354.77    12407.72    218.15 o 
 -11   1   7      912.83      932.69    109.60 o 
  -9   1   7     1405.80     1875.52    136.92 o 
  -7   1   7     6509.74     5788.50    159.81 o 
  -5   1   7     6752.34     6373.20    130.01 o 
  -3   1   7       14.44      108.82     54.55 o 
  -1   1   7    17720.39    19476.04    176.50 o 
   1   1   7      684.16     1240.15     97.26 o 
   3   1   7    22902.29    22203.79    174.93 o 
   5   1   7     2001.87     1998.01     68.49 o 
   7   1   7     7972.42     8521.96    126.39 o 
   9   1   7       11.33      -23.19     55.45 o 
  11   1   7     1546.44     2474.12    100.00 o 
  13   1   7      124.75       57.79     61.20 o 
  15   1   7     3608.06     3972.41    251.32 o 
  17   1   7       44.23      208.42     83.94 o 
  19   1   7      649.38      855.87    152.92 o 
  21   1   7      652.30     1120.85    148.09 o 
  23   1   7      651.88     1347.16    188.20 o 
  25   1   7     1065.85     1293.88    107.92 o 
  27   1   7     1845.95     2228.43    136.87 o 
  29   1   7       82.87      174.89    117.60 o 
  31   1   7      517.54      479.86    190.07 o 
  33   1   7     3456.63     3515.85    162.01 o 
  35   1   7       90.17      306.39    140.75 o 
  37   1   7      544.48      649.57    121.63 o 
  39   1   7      391.01      448.48    130.29 o 
  41   1   7     4439.14     4735.12    177.43 o 
  43   1   7     1970.21     2129.98    194.80 o 
  45   1   7       19.97      -53.51    136.36 o 
  47   1   7        8.10     -139.68    139.68 o 
  49   1   7      618.23      532.80    168.21 o 
  51   1   7      287.55      332.60    167.66 o 
  53   1   7       35.80      202.47    211.74 o 
  55   1   7      206.44      -39.15    279.30 o 
 -60   2   7      454.07      518.60    252.70 o 
 -58   2   7      567.55      341.81    257.97 o 
 -56   2   7      508.25      441.64    220.04 o 
 -54   2   7      344.99      635.29    221.03 o 
 -52   2   7      574.87      409.87    216.16 o 
 -50   2   7     1304.38     1400.29    215.07 o 
 -48   2   7        1.61      188.22    174.67 o 
 -46   2   7     2212.15     2460.86    240.79 o 
 -44   2   7      560.70      194.39    166.44 o 
 -42   2   7     2757.28     2547.45    230.23 o 
 -40   2   7     2278.45     2993.98    265.39 o 
 -38   2   7        2.44      268.58    234.83 o 
 -36   2   7     7970.32     7191.20    295.62 o 
 -34   2   7      211.04      398.90    199.80 o 
 -32   2   7     8714.20     7587.28    245.78 o 
 -30   2   7     2785.43     2753.72    200.56 o 
 -28   2   7     5305.76     5243.51    199.69 o 
 -26   2   7     4984.23     5272.51    205.34 o 
 -24   2   7     1264.68     1792.22    177.90 o 
 -22   2   7    14256.54    14047.68    323.72 o 
 -20   2   7     5643.56     4818.85    161.52 o 
 -18   2   7     2647.06     2631.66    191.88 o 
 -16   2   7    84037.45    80372.13    902.56 o 
 -14   2   7      211.04      367.57    102.79 o 
 -12   2   7    13830.00    13241.40    198.48 o 
 -10   2   7     8036.34     8474.10    168.08 o 
  -8   2   7       50.06       32.16     80.90 o 
  -6   2   7    24648.94    24397.39    299.66 o 
  -4   2   7     6162.64     5882.88    121.22 o 
  -2   2   7    99138.59   100248.23    905.55 o 
   0   2   7    21346.00    19708.13    178.42 o 
   2   2   7     7937.42     8027.83    138.82 o 
   4   2   7    68202.88    63195.00    514.90 o 
   6   2   7    56616.11    58098.78    693.45 o 
   8   2   7    39947.74    40053.63    309.00 o 
  10   2   7    42833.02    46679.86    361.77 o 
  12   2   7    28740.59    28842.38    255.50 o 
  14   2   7     5518.99     5250.54    180.00 o 
  16   2   7      180.88      466.37     79.26 o 
  18   2   7    35203.09    37474.58    368.53 o 
  20   2   7      806.00     1316.94    107.64 o 
  22   2   7     1116.16      705.80     73.84 o 
  24   2   7     5535.59     5889.58    153.19 o 
  26   2   7     2176.75     1966.80    112.79 o 
  28   2   7     2921.35     2730.26    221.78 o 
  30   2   7     3397.23     3094.11    136.11 o 
  32   2   7     4413.62     5405.80    192.87 o 
  34   2   7      976.34      701.33    148.42 o 
  36   2   7     1054.09     1373.98    150.93 o 
  38   2   7     1925.21     1885.45    159.51 o 
  40   2   7        7.22      -93.31    145.42 o 
  42   2   7     2799.50     2959.72    177.12 o 
  44   2   7       49.09      192.79    132.45 o 
  46   2   7       26.96     -184.34    184.34 o 
  48   2   7      866.37      449.26    156.33 o 
  50   2   7       10.10      249.27    165.83 o 
  52   2   7      160.37      299.77    170.09 o 
  54   2   7       12.06      165.49    148.97 o 
 -59   3   7        4.31     -185.81    234.68 o 
 -57   3   7       68.98      182.18    224.60 o 
 -55   3   7      254.38      327.99    294.70 o 
 -53   3   7     2230.92     2358.10    396.66 o 
 -51   3   7      206.79      219.52    225.78 o 
 -49   3   7      422.48      343.39    206.89 o 
 -47   3   7     2457.68     2541.97    277.91 o 
 -45   3   7     1516.83     1245.75    241.28 o 
 -43   3   7      466.30      743.17    199.43 o 
 -41   3   7       69.71      -62.70    149.11 o 
 -39   3   7     7064.98     7008.48    279.59 o 
 -37   3   7       24.64      470.60    191.52 o 
 -35   3   7     2876.98     3083.80    225.14 o 
 -33   3   7     3081.40     3192.17    205.12 o 
 -31   3   7      258.07      417.92    191.84 o 
 -29   3   7     6450.65     6074.56    221.78 o 
 -27   3   7     2539.24     2771.09    174.47 o 
 -25   3   7     9972.88    10198.01    326.00 o 
 -23   3   7     7717.14     7678.90    203.65 o 
 -21   3   7     5538.38     5642.84    195.38 o 
 -19   3   7    18697.66    17521.36    273.63 o 
 -17   3   7     1514.99     1762.79    124.47 o 
 -15   3   7    32675.86    31027.00    346.72 o 
 -13   3   7    30918.25    32084.50    408.83 o 
 -11   3   7    51988.18    52088.46    551.67 o 
  -9   3   7    28058.40    25892.29    332.53 o 
  -7   3   7    16775.82    16231.28    209.18 o 
  -5   3   7    73374.71    76055.71    739.66 o 
  -3   3   7    10437.39     9176.73    133.44 o 
  -1   3   7    41127.22    40420.36    548.41 o 
   1   3   7    38235.13    37851.86    294.37 o 
   3   3   7       52.68       64.11     38.10 o 
   5   3   7     1931.71     1463.22    147.39 o 
   7   3   7       41.59       99.65    137.47 o 
   9   3   7      211.27       14.41    115.04 o 
  11   3   7    24794.70    24834.92    507.95 o 
  13   3   7    11377.27    11385.46    260.55 o 
  15   3   7     6813.88     5818.61    137.21 o 
  17   3   7      673.82      592.37     64.44 o 
  19   3   7     2331.55     2384.00     67.53 o 
  21   3   7     1228.31     1272.19    108.55 o 
  23   3   7      578.63      661.93    114.32 o 
  25   3   7      804.44      979.36    121.31 o 
  27   3   7      554.11      535.28     80.70 o 
  29   3   7     5980.93     6069.51    246.94 o 
  31   3   7    50795.36    52145.86    638.65 o 
  33   3   7      955.38      725.47    116.24 o 
  35   3   7    14599.87    13741.21    225.09 o 
  37   3   7     6798.02     6699.52    195.18 o 
  39   3   7     2409.77     2695.13    128.36 o 
  41   3   7     2433.24     2563.15    199.94 o 
  43   3   7      407.59      437.11    128.62 o 
  45   3   7       19.26       37.51     94.91 o 
  47   3   7       31.99       47.62    106.73 o 
  49   3   7     1668.43     2039.36    570.80 o 
  51   3   7      160.94      301.77    251.97 o 
  53   3   7      715.45      468.53    274.23 o 
 -58   4   7        2.21      -93.72    420.27 o 
 -56   4   7      259.85      630.73    217.98 o 
 -54   4   7      522.07      296.82    192.78 o 
 -52   4   7      275.36      290.54    211.34 o 
 -50   4   7     1408.26     1398.33    214.83 o 
 -48   4   7     1746.90     1567.42    279.17 o 
 -46   4   7      323.42      293.92    196.70 o 
 -44   4   7       21.08        1.50    171.82 o 
 -42   4   7      270.26      -60.13    153.81 o 
 -40   4   7      787.69      746.56    194.01 o 
 -38   4   7     1561.24     1409.84    202.68 o 
 -36   4   7     6247.40     6393.37    246.57 o 
 -34   4   7       19.14       55.21    199.55 o 
 -32   4   7      845.10     1635.42    206.14 o 
 -30   4   7     3910.59     4593.56    260.36 o 
 -28   4   7      392.83      663.90    169.82 o 
 -26   4   7    17115.88    16154.61    315.62 o 
 -24   4   7    20562.67    20254.50    436.74 o 
 -22   4   7    27448.13    26254.46    352.94 o 
 -20   4   7      218.62      283.73    120.24 o 
 -18   4   7    64697.00    64737.53    687.29 o 
 -16   4   7    96689.38    99924.38   1070.61 o 
 -14   4   7     6220.33     5831.26    168.06 o 
 -12   4   7      138.68      260.52     88.62 o 
 -10   4   7       17.90       30.72    102.20 o 
  -8   4   7     9472.72     9375.38    184.50 o 
  -6   4   7    17347.95    15920.41    216.53 o 
  -4   4   7    29330.06    28788.15    310.94 o 
  -2   4   7     2427.15     3313.03    121.65 o 
   0   4   7     5719.53     5271.03    139.94 o 
   2   4   7     9914.97    10173.35    278.74 o 
   4   4   7    14865.67    15592.01    260.58 o 
   6   4   7     5896.06     4870.99    359.86 o 
   8   4   7      120.96     -193.27    193.27 o 
  10   4   7       12.42      171.83    142.21 o 
  12   4   7      629.26      967.87    363.78 o 
  14   4   7     6828.76     6854.70    329.11 o 
  16   4   7     1201.67      975.28    535.18 o 
  18   4   7      360.94      241.38     50.84 o 
  20   4   7     7898.41     8581.04    234.32 o 
  22   4   7     1505.03     1885.42    243.06 o 
  24   4   7       14.64      -79.33    117.62 o 
  26   4   7      218.94      390.70    252.18 o 
  28   4   7     1342.41     1038.29    276.21 o 
  30   4   7    11248.75     9434.62    376.21 o 
  32   4   7       81.89       64.62     78.63 o 
  34   4   7     3906.56     3892.10    616.53 o 
  36   4   7      184.90      101.84    135.72 o 
  38   4   7     1279.11     1395.55    270.82 o 
  40   4   7     1107.89     1134.97    105.33 o 
  42   4   7      120.04      144.58    140.90 o 
  44   4   7       29.92      141.39    230.34 o 
  46   4   7      804.96     1055.15    375.26 o 
  48   4   7      716.48      974.94    287.86 o 
  50   4   7      716.59      790.78    331.82 o 
 -55   5   7       12.06      430.88    382.74 o 
 -53   5   7      464.34      299.39    246.47 o 
 -51   5   7       21.78     -232.60    296.31 o 
 -49   5   7       71.01      413.63    227.53 o 
 -47   5   7        0.52     -187.07    215.49 o 
 -45   5   7       29.30      382.97    175.15 o 
 -43   5   7     2081.52     2429.81    393.80 o 
 -41   5   7     1038.39     1156.52    198.07 o 
 -39   5   7      491.75      288.90    189.58 o 
 -37   5   7     1841.83     1982.10    188.56 o 
 -35   5   7     3911.03     3677.81    234.16 o 
 -33   5   7       14.02      109.15    159.99 o 
 -31   5   7     3357.59     3461.03    517.92 o 
 -29   5   7     2577.12     2948.86    203.99 o 
 -27   5   7      617.29      703.24    162.47 o 
 -25   5   7      140.62      137.62    184.82 o 
 -23   5   7      457.55      440.35    144.32 o 
 -21   5   7      275.87      440.83    152.83 o 
 -19   5   7       66.97      255.03    131.14 o 
 -17   5   7      121.37       -7.22    129.35 o 
 -15   5   7     2255.65     2412.48    165.82 o 
 -13   5   7        2.30      -94.19    116.80 o 
 -11   5   7      807.75      857.26    141.36 o 
  -9   5   7     6629.40     7417.52    290.87 o 
  -7   5   7     3633.98     4431.60    130.15 o 
  -5   5   7        8.98      130.94     93.14 o 
  -3   5   7    23315.58    23159.86    235.27 o 
  -1   5   7     3525.18     4073.45    140.38 o 
   1   5   7     7885.40     7240.62    145.91 o 
   3   5   7        0.43      142.28     73.90 o 
   5   5   7       17.30      114.55    119.02 o 
   7   5   7      537.05      586.29    230.80 o 
   9   5   7     2525.89     3371.80    228.01 o 
  11   5   7     5219.15     5695.41    454.43 o 
  13   5   7     1958.47     2074.65    276.53 o 
  15   5   7     1822.08     2644.43    412.83 o 
  17   5   7      314.81      116.04    228.09 o 
  19   5   7       20.53     -366.69    366.69 o 
  21   5   7     1667.36     2259.62    610.68 o 
  23   5   7      968.91      761.25    140.01 o 
  25   5   7      190.61      218.95    103.08 o 
  27   5   7       19.19      175.53    137.03 o 
  29   5   7     2255.29     2037.00    497.18 o 
  31   5   7       87.86     -200.53    478.55 o 
  33   5   7      491.33      483.49    295.90 o 
  35   5   7      738.17      554.97    743.48 o 
  37   5   7      887.79      485.68    289.35 o 
  39   5   7      192.07      -39.76    226.19 o 
  41   5   7      513.44      107.80    239.60 o 
  43   5   7      123.88      -74.23    244.74 o 
  45   5   7       19.63      -60.13    254.30 o 
  47   5   7        4.32        7.89    295.33 o 
  49   5   7      126.03      181.27    287.37 o 
 -52   6   7       47.87      311.78    351.20 o 
 -50   6   7       79.52      -43.91    177.77 o 
 -48   6   7       21.51      138.26    196.21 o 
 -46   6   7      159.72       -8.69    211.56 o 
 -44   6   7      652.80      468.14    265.02 o 
 -42   6   7      354.72      294.38    165.34 o 
 -40   6   7      633.80      649.21    153.56 o 
 -38   6   7        8.20      -61.81    141.87 o 
 -36   6   7        0.34      119.09    132.91 o 
 -34   6   7       26.11      108.93    155.43 o 
 -32   6   7       42.40      -63.80    140.30 o 
 -30   6   7     1251.09     1326.01    157.24 o 
 -28   6   7     6581.12     6559.21    313.07 o 
 -26   6   7      339.52      358.44    142.20 o 
 -24   6   7      735.94      897.77    140.92 o 
 -22   6   7      901.37     1188.23    165.33 o 
 -20   6   7     2840.20     3168.81    279.13 o 
 -18   6   7       32.64      -47.76    139.87 o 
 -16   6   7      907.35      814.50    157.96 o 
 -14   6   7      783.01     1063.45    155.12 o 
 -12   6   7      128.51      220.39    126.90 o 
 -10   6   7        4.90      143.19     94.72 o 
  -8   6   7     1869.64     1759.04    117.43 o 
  -6   6   7     2073.49     2305.18    118.24 o 
  -4   6   7     1068.87     1186.33     76.64 o 
  -2   6   7     2364.18     2365.90    101.16 o 
   0   6   7      343.68      293.39     63.23 o 
   2   6   7     3066.10     3967.77    206.03 o 
   4   6   7     1548.81     1953.53    142.54 o 
   6   6   7     1062.78     1111.56     84.67 o 
   8   6   7       32.84      253.90    181.41 o 
  10   6   7      407.46      770.14    367.21 o 
  12   6   7        0.33      568.34    317.54 o 
  14   6   7      529.83     -175.83    335.23 o 
  16   6   7     1774.98     1908.71    306.36 o 
  18   6   7      232.46     -644.24    651.23 o 
  20   6   7       83.63      262.30    334.71 o 
  22   6   7      110.15     -176.88    341.52 o 
  24   6   7     1593.19     1696.55    381.51 o 
  26   6   7        0.71      -46.49    587.26 o 
  28   6   7      102.86      305.87    392.21 o 
  30   6   7      786.79      571.61    152.76 o 
  32   6   7     1269.70      891.82    143.87 o 
  34   6   7       10.03      -71.69    134.90 o 
  36   6   7       24.56      327.17    257.13 o 
  38   6   7        3.40      -28.17    266.60 o 
  40   6   7       46.58      280.88    304.88 o 
  42   6   7       41.04     -204.97    493.15 o 
  44   6   7       24.53      259.93    336.47 o 
  46   6   7      618.89      791.23    371.14 o 
 -49   7   7       69.54      579.14    329.40 o 
 -47   7   7      213.70      109.60    174.31 o 
 -45   7   7       93.26      470.58    303.32 o 
 -43   7   7       67.26      219.53    149.95 o 
 -41   7   7        3.94       38.59    136.18 o 
 -39   7   7      220.69      184.82    177.84 o 
 -37   7   7      870.05     1073.46    174.81 o 
 -35   7   7       24.07     -155.46    155.46 o 
 -33   7   7     1974.86     1981.81    246.21 o 
 -31   7   7     1494.35     1660.56    209.85 o 
 -29   7   7     1346.70     1461.70    180.41 o 
 -27   7   7        1.20      -25.62    157.86 o 
 -25   7   7     3843.06     3180.45    217.26 o 
 -23   7   7     5629.03     5751.72    222.73 o 
 -21   7   7      502.77       61.54    156.65 o 
 -19   7   7       65.07      282.47    219.48 o 
 -17   7   7     2498.69     2546.53    152.80 o 
 -15   7   7       23.59       67.51    105.88 o 
 -13   7   7     2498.01     2525.44    171.11 o 
 -11   7   7      658.92      501.36    120.05 o 
  -9   7   7      165.92      117.20    100.71 o 
  -7   7   7     5209.28     5473.12    149.46 o 
  -5   7   7      794.76      830.50    130.14 o 
  -3   7   7     9336.91     9062.56    186.35 o 
  -1   7   7      859.19      859.17     89.56 o 
   1   7   7     4113.25     3730.43    202.63 o 
   3   7   7     5460.82     5643.22    370.52 o 
   5   7   7     1909.87     1467.98    188.92 o 
   7   7   7     4029.72     4426.74     99.93 o 
   9   7   7     1832.37     1819.87    367.21 o 
  11   7   7     1797.26     1585.80    355.57 o 
  13   7   7      687.88      821.82    372.98 o 
  15   7   7      732.30      745.96    632.71 o 
  17   7   7     4052.76     4096.86    500.57 o 
  19   7   7        4.64     -269.75    269.75 o 
  21   7   7      103.01       15.73    594.60 o 
  23   7   7     2010.34     2540.61    490.78 o 
  25   7   7     1074.14     1592.25    473.66 o 
  27   7   7      119.50      226.17    420.17 o 
  29   7   7     3646.49     4089.94    422.82 o 
  31   7   7      840.64     1043.09    814.13 o 
  33   7   7       76.03      -19.52    359.79 o 
  35   7   7        3.84     -123.40    444.64 o 
  37   7   7        3.13     -172.81    436.78 o 
  39   7   7      535.58      769.44    521.72 o 
  41   7   7      210.42     -206.39    361.44 o 
 -44   8   7     1126.59     1369.23    222.74 o 
 -42   8   7       12.67      326.37    289.36 o 
 -40   8   7      114.24       66.47    229.40 o 
 -38   8   7      861.07      938.58    195.56 o 
 -36   8   7      714.76     1007.83    215.16 o 
 -34   8   7      242.46      104.88    211.32 o 
 -32   8   7      351.59      377.85    169.33 o 
 -30   8   7      240.37      192.32    160.04 o 
 -28   8   7      581.69      334.76    194.65 o 
 -26   8   7     4813.68     5053.17    210.78 o 
 -24   8   7     1068.12      782.74    150.55 o 
 -22   8   7       26.49      -83.33    157.99 o 
 -20   8   7      189.89      227.01    149.52 o 
 -18   8   7     2263.87     2766.65    171.10 o 
 -16   8   7      155.37      294.03    130.32 o 
 -14   8   7     1136.38     1427.06    126.73 o 
 -12   8   7      516.53      635.62    116.89 o 
 -10   8   7     2331.12     2671.41    175.78 o 
  -8   8   7     5136.56     5104.87    177.76 o 
  -6   8   7     3495.38     3610.16    146.94 o 
  -4   8   7      123.77      134.09     83.55 o 
  -2   8   7      190.14      210.28    115.72 o 
   0   8   7      708.76      751.60     95.26 o 
   2   8   7     2211.38     2304.16    133.29 o 
   4   8   7     1845.67     1852.57    127.28 o 
   6   8   7      827.58      953.95    149.85 o 
   8   8   7      809.74      818.71    221.55 o 
  10   8   7       87.86     -383.47    383.47 o 
  12   8   7        5.30      174.10    314.35 o 
  14   8   7       28.88      213.93    369.49 o 
  16   8   7      297.08      -89.49    365.99 o 
  18   8   7     2296.66     3324.33    529.24 o 
  20   8   7     2968.79     3481.63    912.71 o 
  22   8   7        7.14      -44.77    278.50 o 
  24   8   7      760.34      746.66    466.32 o 
  26   8   7       58.57     -433.46    470.16 o 
  28   8   7       54.28       10.14    667.31 o 
  30   8   7      121.13      571.88    485.54 o 
  32   8   7       45.60     -351.66    476.10 o 
  34   8   7     1386.34     1750.95    600.20 o 
  36   8   7      996.23      909.91    576.78 o 
  38   8   7      378.57      497.51    405.33 o 
 -39   9   7      686.94      606.89    207.14 o 
 -37   9   7      198.53      254.47    279.09 o 
 -35   9   7       72.71      226.08    189.20 o 
 -33   9   7      356.86      452.23    183.38 o 
 -31   9   7       85.66      168.17    190.08 o 
 -29   9   7      680.02      559.58    194.99 o 
 -27   9   7        3.33       27.45    138.98 o 
 -25   9   7     1325.51      882.04    199.50 o 
 -23   9   7      143.41       84.82    121.05 o 
 -21   9   7        0.74       70.47    117.46 o 
 -19   9   7     1025.88     1191.98    181.83 o 
 -17   9   7       51.96      159.72    123.16 o 
 -15   9   7        7.83      -88.62    122.80 o 
 -13   9   7       85.35       54.75    121.20 o 
 -11   9   7      534.08      488.82    225.53 o 
  -9   9   7     2322.47     2393.50    173.08 o 
  -7   9   7        4.10       36.43    136.92 o 
  -5   9   7     1462.79     1185.87    154.65 o 
  -3   9   7       46.13      149.97    125.19 o 
  -1   9   7     1511.50     1487.87    165.55 o 
   1   9   7     5377.18     5663.76    751.42 o 
   3   9   7     2900.07     2475.60    226.31 o 
   5   9   7        8.57      133.79     83.97 o 
   7   9   7        3.79       16.16     65.64 o 
   9   9   7      106.52      136.01    262.84 o 
  13   9   7      207.77      246.44    391.51 o 
  15   9   7      178.07      131.09    401.65 o 
  17   9   7      910.31     -210.44    704.37 o 
  19   9   7     2219.76     2686.38    553.71 o 
  21   9   7     2265.97     2443.79    566.64 o 
  23   9   7        0.29      -41.60    420.17 o 
  25   9   7     1799.95     2497.62    975.63 o 
  27   9   7      139.94     -455.13    490.09 o 
 -32  10   7      436.69      179.33    319.50 o 
 -30  10   7      490.75      391.16    169.48 o 
 -28  10   7      733.98      453.87    218.87 o 
 -26  10   7      572.40      563.60    173.36 o 
 -24  10   7      117.48      180.65    143.47 o 
 -22  10   7      417.81      307.49    159.07 o 
 -20  10   7        7.93     -111.47    169.96 o 
 -18  10   7      581.58      946.31    136.51 o 
 -16  10   7      105.24      115.42    122.70 o 
 -14  10   7      200.41      308.98    157.77 o 
 -12  10   7      302.28      230.78    149.83 o 
 -10  10   7        2.90      -29.36    122.48 o 
  -8  10   7     1668.92     1114.80    206.02 o 
  -6  10   7      437.65      497.15    178.28 o 
  -4  10   7       67.34       36.33    126.71 o 
  -2  10   7      628.20      681.06    201.55 o 
   0  10   7        1.66      -84.07     99.46 o 
   2  10   7      573.46      299.44    223.88 o 
   4  10   7      547.96      429.12    279.80 o 
   6  10   7        0.12     -260.53    260.53 o 
   8  10   7      226.68      186.74    351.83 o 
  10  10   7      187.64     -110.21    229.15 o 
  12  10   7      156.98       26.38    316.00 o 
  16  10   7      229.44      372.28    451.98 o 
  18  10   7      163.68      183.17    455.13 o 
  20  10   7      515.51     -282.45    484.14 o 
 -17  11   7      123.49      456.30    205.12 o 
 -15  11   7       12.39       76.28    186.14 o 
 -13  11   7        8.38     -125.28    204.92 o 
 -11  11   7       56.65      241.55    219.91 o 
  -9  11   7       22.24     -208.60    360.49 o 
  -7  11   7      102.64      369.81    367.39 o 
  -5  11   7        0.34     -677.10    703.67 o 
  -3  11   7      244.35      535.46    554.75 o 
  -1  11   7      112.30      200.91    428.74 o 
   1  11   7       18.82      527.60    307.68 o 
   3  11   7        4.57      -80.83    817.62 o 
   5  11   7      185.48      586.21    524.17 o 
   7  11   7       16.32      736.53    476.10 o 
   9  11   7       66.90      302.19    680.60 o 
  11  11   7      161.59     -537.28    537.28 o 
 -62   0   8       35.83       52.85    306.55 o 
 -60   0   8     2120.02     2722.51   1326.06 o 
 -58   0   8     2901.10     2252.27    633.41 o 
 -56   0   8     2008.80     1597.57    424.68 o 
 -54   0   8      353.40      762.52    353.06 o 
 -52   0   8     2213.59     1806.84    403.11 o 
 -50   0   8     4512.92     5581.56    402.56 o 
 -48   0   8     4321.33     3867.22   1095.70 o 
 -46   0   8      162.12      260.66    302.02 o 
 -44   0   8     4426.87     3993.96    408.46 o 
 -42   0   8     3046.74     2740.37    316.22 o 
 -40   0   8      444.11      181.48    246.87 o 
 -38   0   8    32113.33    30719.20    781.97 o 
 -36   0   8     6869.44     7535.36    466.43 o 
 -34   0   8    22364.21    22628.42    594.09 o 
 -32   0   8    14978.01    13637.23    494.28 o 
 -30   0   8      500.46      291.97    202.66 o 
 -28   0   8     3786.78     3656.97    579.05 o 
 -26   0   8     7194.65     8939.64    316.75 o 
 -24   0   8     9204.71     8686.32    437.13 o 
 -22   0   8    79512.77    78501.62   1266.28 o 
 -20   0   8     2551.59     3335.81    259.66 o 
 -18   0   8     3103.49     2192.38    190.84 o 
 -16   0   8      356.74      150.38    240.62 o 
 -14   0   8    23752.80    20684.96    390.46 o 
 -12   0   8    11474.92     9876.70    507.04 o 
 -10   0   8    45380.53    38008.59    777.95 o 
  -8   0   8    21506.77    18545.87    392.59 o 
  -6   0   8      156.85      246.61    109.40 o 
  -4   0   8     1031.61     1285.22    121.07 o 
  -2   0   8     7499.75     7616.99    162.92 o 
   0   0   8    12535.29    11871.27    234.67 o 
   2   0   8     3941.68     5274.64    133.47 o 
   4   0   8    15253.76    14468.86    255.80 o 
   6   0   8    50166.72    51976.47    611.07 o 
   8   0   8      743.83      757.04    156.03 o 
  10   0   8      239.28       45.96    114.36 o 
  12   0   8      593.03      123.60     99.84 o 
  14   0   8    72042.86    70374.36   1086.24 o 
  16   0   8     2937.48     2827.07    149.38 o 
  18   0   8      358.32      859.96    212.71 o 
  20   0   8    37714.33    37611.75    601.50 o 
  22   0   8       56.40      -70.74    135.98 o 
  24   0   8     2359.98     2595.55    171.26 o 
  26   0   8    12621.87    13593.37    312.85 o 
  28   0   8     3125.52     3351.67    196.94 o 
  30   0   8     2676.13     3237.43    552.80 o 
  32   0   8     1692.19     2004.56    188.28 o 
  34   0   8     2705.32     2886.93    239.20 o 
  36   0   8    13200.92    14661.94    326.50 o 
  38   0   8     2799.72     2951.95    298.15 o 
  40   0   8     1203.69     1480.52    178.22 o 
  42   0   8      650.89      577.23    168.80 o 
  44   0   8      459.54      624.97    174.11 o 
  46   0   8     1028.98      779.57    187.55 o 
  48   0   8      306.29      298.06    205.06 o 
  50   0   8     1245.44     1010.27    230.91 o 
  52   0   8      268.05      283.65    252.69 o 
  54   0   8      295.66      440.80    561.05 o 
 -61   1   8      211.64       93.18    232.59 o 
 -59   1   8      479.09      410.00    241.87 o 
 -57   1   8      111.08      315.43    290.81 o 
 -55   1   8      293.59      377.19    284.99 o 
 -53   1   8      515.98      421.86    202.49 o 
 -51   1   8      207.24       29.54    230.12 o 
 -49   1   8      153.53      219.14    184.32 o 
 -47   1   8     5911.16     5729.76    301.29 o 
 -45   1   8     1297.43     1303.57    201.34 o 
 -43   1   8     2202.90     1986.86    213.22 o 
 -41   1   8       35.39       47.88    192.43 o 
 -39   1   8       87.92     -177.36    177.36 o 
 -37   1   8     2784.16     3046.98    224.53 o 
 -35   1   8     2240.76     2542.47    495.14 o 
 -33   1   8      211.76      371.87    175.93 o 
 -31   1   8    12948.65    13569.86    308.17 o 
 -29   1   8     6184.31     6259.13    240.43 o 
 -27   1   8     7725.94     7089.27    220.06 o 
 -25   1   8    16415.13    16062.52    400.51 o 
 -23   1   8      493.30      505.24    133.26 o 
 -21   1   8     3324.43     4421.41    165.50 o 
 -19   1   8    10380.34    11450.35    243.61 o 
 -17   1   8     2742.40     3195.96    152.45 o 
 -15   1   8       26.32       21.15     89.12 o 
 -13   1   8     3153.71     3158.42    255.86 o 
 -11   1   8    28012.45    27057.36    316.05 o 
  -9   1   8     2550.00     2361.37    125.06 o 
  -7   1   8    16712.74    15583.29    217.86 o 
  -5   1   8      303.76      103.74     81.05 o 
  -3   1   8    11755.24    10807.74    147.12 o 
  -1   1   8    13111.97    12045.98    183.44 o 
   1   1   8     6443.24     6902.43    103.46 o 
   3   1   8     9321.04    10940.08    113.13 o 
   5   1   8    25879.68    26463.09    245.82 o 
   7   1   8    43868.04    43180.07    319.46 o 
   9   1   8     1035.03     1139.29    109.23 o 
  11   1   8      670.32      556.37     91.47 o 
  13   1   8    36436.70    34594.38    357.80 o 
  15   1   8     3036.18     3139.24    130.95 o 
  17   1   8    14626.56    14241.83    241.78 o 
  19   1   8    10749.59     9177.50    170.79 o 
  21   1   8     5032.35     4931.63    161.79 o 
  23   1   8     6624.82     7001.87    226.19 o 
  25   1   8     2292.55     2332.72    117.52 o 
  27   1   8     4963.59     4950.84    149.01 o 
  29   1   8     3002.03     3725.55    214.67 o 
  31   1   8      516.12      324.64    112.32 o 
  33   1   8      210.80      225.10     99.67 o 
  35   1   8       61.68      109.54     94.95 o 
  37   1   8       13.26      166.75    106.95 o 
  39   1   8     2529.67     2763.07    148.83 o 
  41   1   8     2125.59     1701.17    148.05 o 
  43   1   8     4221.20     4481.19    179.53 o 
  45   1   8      410.65      594.58    140.32 o 
  47   1   8      390.79      326.81    129.43 o 
  49   1   8      293.90      311.60    126.34 o 
  51   1   8       28.08      148.69    149.92 o 
  53   1   8      154.24       76.33    171.30 o 
 -60   2   8       89.17      326.18    250.64 o 
 -58   2   8       85.93     -239.68    239.68 o 
 -56   2   8      679.36      757.32    276.34 o 
 -54   2   8        1.37       -6.59    232.76 o 
 -52   2   8       12.17     -100.17    286.99 o 
 -50   2   8       76.74     -222.83    274.40 o 
 -48   2   8      655.53      429.70    230.99 o 
 -46   2   8       38.41       -0.86    181.21 o 
 -44   2   8        7.92      252.48    191.20 o 
 -42   2   8      135.31       91.88    180.93 o 
 -40   2   8    22733.08    22319.98    589.25 o 
 -38   2   8      901.90      998.63    190.44 o 
 -36   2   8     1083.00      863.36    201.58 o 
 -34   2   8     6760.94     7299.06    285.10 o 
 -32   2   8      954.10     1008.61    170.90 o 
 -30   2   8      278.59      179.41    157.87 o 
 -28   2   8     1010.65     1238.79    156.95 o 
 -26   2   8     1067.88      892.61    172.33 o 
 -24   2   8      258.03      376.37    123.93 o 
 -22   2   8     5481.22     6128.39    234.06 o 
 -20   2   8       16.54      183.46    132.10 o 
 -18   2   8     1258.21     1427.64    160.65 o 
 -16   2   8    11828.30    13445.57    230.92 o 
 -14   2   8     3888.64     4797.28    164.03 o 
 -12   2   8     1727.47     1573.78    111.71 o 
 -10   2   8     1221.79     1130.02    108.23 o 
  -8   2   8     1321.08     1330.43     95.40 o 
  -6   2   8     5688.54     6135.32    153.37 o 
  -4   2   8     2847.51     2564.00    104.17 o 
  -2   2   8     1524.92     1877.93     70.61 o 
   0   2   8     2393.84     2544.10     69.77 o 
   2   2   8     4063.37     4230.41     82.09 o 
   4   2   8    79023.42    81213.80    645.00 o 
   6   2   8     1668.49     1426.72     63.76 o 
   8   2   8      169.19      219.67     55.28 o 
  10   2   8    14959.86    16444.93    182.85 o 
  12   2   8     2222.86     2262.67     68.83 o 
  14   2   8    12636.42    12518.84    192.43 o 
  16   2   8      813.37      713.61     60.40 o 
  18   2   8      513.81      731.38     76.57 o 
  20   2   8      141.40      210.04     69.96 o 
  22   2   8     2946.22     2864.35    111.82 o 
  24   2   8     5666.23     5143.19    152.66 o 
  26   2   8      929.87      655.86    108.03 o 
  28   2   8        1.45      -45.09     78.56 o 
  30   2   8      122.23      129.94    161.23 o 
  32   2   8     2034.08     2288.51    193.24 o 
  34   2   8     4385.61     4100.49    155.49 o 
  36   2   8     4075.62     3924.58    157.61 o 
  38   2   8       16.09      251.10    142.81 o 
  40   2   8      620.92      443.49    127.38 o 
  42   2   8      305.52      141.90    130.31 o 
  44   2   8      685.19      873.68    177.89 o 
  46   2   8       27.89       77.59    127.52 o 
  48   2   8      118.21      -22.92    115.55 o 
  50   2   8       82.91        3.71    126.11 o 
  52   2   8        0.58     -108.84    188.19 o 
 -59   3   8        0.87       71.27    237.03 o 
 -57   3   8      805.12      871.06    259.32 o 
 -55   3   8      256.32      140.24    194.75 o 
 -53   3   8      474.16      454.87    225.96 o 
 -51   3   8      209.10      283.18    207.36 o 
 -49   3   8      212.79      122.33    194.07 o 
 -47   3   8        5.70       -5.38    172.59 o 
 -45   3   8       91.75       52.08    261.81 o 
 -43   3   8      556.18      640.97    180.56 o 
 -41   3   8        2.50      -79.17    164.40 o 
 -39   3   8      461.89      151.45    158.55 o 
 -37   3   8     4731.48     4418.92    445.89 o 
 -35   3   8       53.54       20.26    170.30 o 
 -33   3   8     2926.00     2928.69    210.54 o 
 -31   3   8      231.50      375.22    168.39 o 
 -29   3   8     2348.81     3006.30    214.37 o 
 -27   3   8     7652.10     7843.02    266.42 o 
 -25   3   8     1282.24     1328.10    152.73 o 
 -23   3   8      471.02      326.52    137.47 o 
 -21   3   8      155.83      220.21    125.49 o 
 -19   3   8     4426.46     4917.32    167.00 o 
 -17   3   8      875.74      995.96    108.74 o 
 -15   3   8       30.14       42.34    107.18 o 
 -13   3   8     2053.66     2039.83    191.57 o 
 -11   3   8      229.02      429.63    104.59 o 
  -9   3   8      756.37      677.06    120.88 o 
  -7   3   8    11458.39    12662.28    207.33 o 
  -5   3   8     2894.43     2867.37    105.47 o 
  -3   3   8    15500.21    14940.11    179.30 o 
  -1   3   8    13174.60    12031.20    170.19 o 
   1   3   8      625.53      531.65     67.32 o 
   3   3   8     4435.84     5171.33    126.64 o 
   5   3   8       32.99       20.43     32.29 o 
   7   3   8        0.08       23.26     63.71 o 
   9   3   8     3287.26     3581.94    252.96 o 
  11   3   8     8127.39     9084.38    279.95 o 
  13   3   8     7009.69     7634.72    241.42 o 
  15   3   8     1816.65     1886.08     70.63 o 
  17   3   8        0.35      -94.22    146.29 o 
  19   3   8      594.30      823.66    105.47 o 
  21   3   8      186.46      231.59     79.75 o 
  23   3   8    10162.97     9200.89    174.72 o 
  25   3   8     3253.61     3230.98    108.50 o 
  27   3   8     1139.97     1037.48    165.14 o 
  29   3   8     1001.49     1379.53    182.91 o 
  31   3   8       59.90      -55.76     74.31 o 
  33   3   8     1800.00     1578.37    149.83 o 
  35   3   8     2403.56     1636.50    269.61 o 
  37   3   8      192.75      143.12     76.79 o 
  39   3   8      240.76      107.62     80.97 o 
  41   3   8      431.40      488.25    116.67 o 
  43   3   8        4.47       -9.36     95.59 o 
  45   3   8       23.45      308.12    117.14 o 
  47   3   8      361.22      696.08    205.49 o 
  49   3   8       49.43      287.49    357.31 o 
  51   3   8        1.42      164.67    193.39 o 
 -58   4   8      162.54      133.59    256.54 o 
 -56   4   8      268.03      759.53    298.89 o 
 -54   4   8        8.36      205.41    241.51 o 
 -52   4   8      146.20        5.87    186.63 o 
 -50   4   8      111.78      101.46    198.85 o 
 -48   4   8     2878.22     3145.11    268.22 o 
 -46   4   8      655.07      740.73    214.24 o 
 -44   4   8     3756.80     3164.95    235.54 o 
 -42   4   8      100.65      160.96    213.62 o 
 -40   4   8     2145.85     2262.82    277.15 o 
 -38   4   8     3969.04     4095.08    297.33 o 
 -36   4   8      287.36      258.59    157.82 o 
 -34   4   8      838.99     1078.88    195.92 o 
 -32   4   8      468.15      264.00    204.64 o 
 -30   4   8     4174.70     3748.01    255.45 o 
 -28   4   8    10026.87     9395.87    266.42 o 
 -26   4   8     4069.31     3705.87    279.97 o 
 -24   4   8     3135.01     2663.92    241.12 o 
 -22   4   8     5887.38     5668.27    309.03 o 
 -20   4   8      518.70      458.47    124.23 o 
 -18   4   8      940.32     1165.84    132.32 o 
 -16   4   8      546.26      585.14    109.34 o 
 -14   4   8     8250.84     7881.95    199.68 o 
 -12   4   8     7165.82     6733.94    168.96 o 
 -10   4   8     1013.67     1164.55    115.74 o 
  -8   4   8      202.62      140.52     98.12 o 
  -6   4   8     4577.91     5213.49    140.87 o 
  -4   4   8    78790.81    78445.91    769.28 o 
  -2   4   8     8801.56     9875.31    249.12 o 
   0   4   8     1033.39     1090.68    130.73 o 
   2   4   8      335.48      520.38     87.06 o 
   4   4   8      979.46      824.76    117.57 o 
   6   4   8     2242.00     2329.01    255.71 o 
   8   4   8     3104.20     3593.58    297.09 o 
  10   4   8      308.83      255.53    207.13 o 
  12   4   8     3446.67     3300.38    280.02 o 
  14   4   8     1664.11     1108.83    300.86 o 
  16   4   8     2458.63     2824.72    283.14 o 
  18   4   8       11.79      -45.63    234.21 o 
  20   4   8      491.08      623.77     48.42 o 
  22   4   8      157.96       36.94     87.74 o 
  24   4   8     6685.98     6472.00    214.72 o 
  26   4   8     2484.37     2683.92    186.87 o 
  28   4   8     1733.85     1615.64    166.04 o 
  30   4   8     3583.01     3757.70    196.92 o 
  32   4   8      313.70      169.95     63.69 o 
  34   4   8      288.55      180.47     71.93 o 
  36   4   8     2089.99     2112.69    173.62 o 
  38   4   8       65.40      210.20     88.96 o 
  40   4   8     2813.35     2387.63    135.51 o 
  42   4   8       16.98     -128.43    143.33 o 
  44   4   8      126.09      253.09    152.62 o 
  46   4   8      549.63      532.20    226.29 o 
  48   4   8        0.89      147.20    166.75 o 
  50   4   8       12.34       48.66    212.31 o 
 -55   5   8       11.53      243.46    257.49 o 
 -53   5   8      330.38      543.40    279.87 o 
 -51   5   8      629.43      518.93    229.27 o 
 -49   5   8        2.58      256.08    209.70 o 
 -47   5   8     1222.08     1040.74    217.61 o 
 -45   5   8      315.33      351.42    180.73 o 
 -43   5   8        2.76      214.63    168.96 o 
 -41   5   8     6298.95     7743.92    492.99 o 
 -39   5   8        5.18       64.46    186.78 o 
 -37   5   8     1540.31     2045.13    281.93 o 
 -35   5   8     7498.07     7922.79    266.63 o 
 -33   5   8      426.20      254.08    151.44 o 
 -31   5   8     3576.20     3555.34    216.38 o 
 -29   5   8       11.77       -8.54    148.13 o 
 -27   5   8       13.02       39.28    142.93 o 
 -25   5   8     1820.14     1629.66    170.40 o 
 -23   5   8     6957.58     6685.05    286.64 o 
 -21   5   8    24200.13    23291.11    347.35 o 
 -19   5   8     6238.20     6380.32    193.45 o 
 -17   5   8     4955.44     5583.37    201.92 o 
 -15   5   8    14059.34    14295.37    340.27 o 
 -13   5   8      514.49      702.75    171.79 o 
 -11   5   8     8578.61     8372.14    312.16 o 
  -9   5   8       38.31      106.12    105.35 o 
  -7   5   8     5318.07     5498.06    160.01 o 
  -5   5   8     5363.88     5487.27    155.38 o 
  -3   5   8       75.19       42.46    109.30 o 
  -1   5   8     8320.23     7979.01    133.54 o 
   1   5   8      768.44      740.96    133.19 o 
   3   5   8     2820.98     2852.52     91.04 o 
   5   5   8     2023.83     1926.10    240.42 o 
   7   5   8     2223.09     2249.19    247.40 o 
   9   5   8    21058.76    20661.41    457.28 o 
  11   5   8     1548.14     1389.59    276.83 o 
  13   5   8     6556.58     6347.15    562.62 o 
  15   5   8     1444.34     1396.18    298.18 o 
  17   5   8     6537.53     7233.13    904.32 o 
  19   5   8      162.68     -191.21    344.67 o 
  21   5   8      936.44     1128.73    408.29 o 
  23   5   8     7016.74     8816.29    983.67 o 
  25   5   8     1343.12     1399.99    407.59 o 
  27   5   8     4129.46     4029.62    244.69 o 
  29   5   8     2864.90     2594.41    206.42 o 
  31   5   8      103.31       63.29    193.37 o 
  33   5   8     5991.25     6185.29    290.30 o 
  35   5   8     1474.64     1352.14    144.97 o 
  37   5   8       16.88       45.37    102.13 o 
  39   5   8       13.69      -95.56    166.81 o 
  41   5   8      265.95      399.69    281.13 o 
  43   5   8      651.54      695.61    327.70 o 
  45   5   8      227.72      262.34    274.50 o 
  47   5   8      263.92      -24.90    267.39 o 
 -52   6   8      272.84      495.85    290.01 o 
 -50   6   8      316.26      503.01    242.30 o 
 -48   6   8      492.84      621.40    280.43 o 
 -46   6   8      585.84      518.27    214.00 o 
 -44   6   8     1834.99     1722.30    386.33 o 
 -42   6   8       20.28      203.10    187.15 o 
 -40   6   8      236.50      261.26    149.33 o 
 -38   6   8     4646.02     5166.73    285.19 o 
 -36   6   8      312.00      218.63    195.91 o 
 -34   6   8      772.11      772.67    177.88 o 
 -32   6   8     1603.84     1846.11    172.90 o 
 -30   6   8     1909.03     1898.97    188.46 o 
 -28   6   8    22827.46    21417.79    434.36 o 
 -26   6   8     4838.46     4729.80    209.94 o 
 -24   6   8     2759.65     2788.98    220.81 o 
 -22   6   8    13835.59    13538.25    338.12 o 
 -20   6   8      444.17      328.00    147.61 o 
 -18   6   8      264.92      432.10    155.36 o 
 -16   6   8      811.26     1245.59    207.12 o 
 -14   6   8     2658.32     3119.84    213.47 o 
 -12   6   8        2.21       18.36    147.62 o 
 -10   6   8     6665.38     6844.33    269.78 o 
  -8   6   8     5928.80     6054.72    138.76 o 
  -6   6   8      231.81       66.31     77.34 o 
  -4   6   8       69.59       12.16     85.01 o 
  -2   6   8       40.97      106.53     69.29 o 
   0   6   8     2345.55     2414.40    112.43 o 
   2   6   8     1759.70     1808.59    135.54 o 
   4   6   8       85.09      236.15    154.98 o 
   6   6   8     7341.11     6857.99    352.68 o 
   8   6   8        3.02      186.71    249.56 o 
  10   6   8      482.60      144.34    577.83 o 
  12   6   8     2850.13     2464.54    318.58 o 
  14   6   8      256.30      332.64    445.37 o 
  16   6   8     2067.57     1522.34    420.17 o 
  18   6   8     1600.25     1302.12    413.88 o 
  20   6   8     2093.03     1552.75    720.80 o 
  22   6   8     1663.26     1385.31    428.56 o 
  24   6   8     1108.80     1173.83    414.58 o 
  26   6   8     3604.81     4913.75    553.36 o 
  28   6   8       61.43      727.79    436.25 o 
  30   6   8      159.75      670.11    751.21 o 
  32   6   8      197.31     -368.79    436.95 o 
  34   6   8      121.61      -84.12    540.07 o 
  36   6   8      535.99      610.00    338.21 o 
  38   6   8       83.56       21.67    427.51 o 
  40   6   8      942.90     1006.52    373.17 o 
  42   6   8      412.01      569.02    301.32 o 
  44   6   8      255.81      942.32    475.88 o 
 -49   7   8       27.53     -258.91    258.91 o 
 -47   7   8       21.26      218.80    224.81 o 
 -45   7   8     1188.42     1625.60    267.39 o 
 -43   7   8        5.63     -155.03    155.03 o 
 -41   7   8      381.59      325.86    163.94 o 
 -39   7   8        0.93     -178.87    178.87 o 
 -37   7   8      855.18      809.65    185.39 o 
 -35   7   8     1849.13     1722.99    189.74 o 
 -33   7   8        1.53     -151.96    151.96 o 
 -31   7   8     4542.92     4508.47    334.36 o 
 -29   7   8     2167.81     2307.72    200.04 o 
 -27   7   8     1997.84     2417.18    300.56 o 
 -25   7   8     2132.78     2133.09    306.63 o 
 -23   7   8     1054.05      995.55    176.03 o 
 -21   7   8     6808.00     6632.92    277.44 o 
 -19   7   8      807.71     1123.74    268.09 o 
 -17   7   8     1928.55     1976.06    205.08 o 
 -15   7   8      383.97      385.87    115.28 o 
 -13   7   8      183.82      123.51    163.61 o 
 -11   7   8     5577.93     5892.32    182.07 o 
  -9   7   8      243.95      293.95     94.59 o 
  -7   7   8     9863.12     9273.33    314.68 o 
  -5   7   8      418.49      332.58    107.08 o 
  -3   7   8     2038.47     2389.09     90.85 o 
  -1   7   8     6729.12     7167.86    141.34 o 
   1   7   8      336.98       96.56    120.63 o 
   3   7   8      701.65      505.16     84.80 o 
   5   7   8       27.33       43.31     62.40 o 
   7   7   8     1787.79     1711.75    282.87 o 
   9   7   8     1072.23      845.52    278.28 o 
  11   7   8      459.06      244.48    406.02 o 
  13   7   8     2974.31     3163.88    479.95 o 
  15   7   8      990.41      732.59    285.42 o 
  17   7   8     3128.19     2867.80    815.88 o 
  19   7   8     4448.66     5437.08    577.48 o 
  21   7   8       13.22     1320.99    456.18 o 
  23   7   8     2181.58     1613.23    483.79 o 
  25   7   8     1681.28     1865.43    450.78 o 
  27   7   8       81.72     -245.39    433.81 o 
  29   7   8       71.44      807.14    464.57 o 
  31   7   8      183.18      119.55    429.96 o 
  33   7   8      714.76      590.41    490.09 o 
  35   7   8      363.87      -41.11    715.20 o 
  37   7   8      821.45      521.20    531.68 o 
  39   7   8       15.92      530.95    464.81 o 
  41   7   8      129.49      -72.12    426.10 o 
 -44   8   8       58.52      300.27    247.16 o 
 -42   8   8      236.29      325.47    232.36 o 
 -40   8   8     1351.28     1843.65    272.27 o 
 -38   8   8      121.70     -210.33    210.33 o 
 -36   8   8      132.57      233.94    174.77 o 
 -34   8   8       84.16      151.27    184.93 o 
 -32   8   8       20.10     -106.73    198.09 o 
 -30   8   8       23.66       22.21    199.95 o 
 -28   8   8      839.02      938.82    214.79 o 
 -26   8   8      836.12      610.91    177.62 o 
 -24   8   8     2022.05     2247.65    310.20 o 
 -22   8   8       14.04      146.14    141.28 o 
 -20   8   8       24.02       39.49    134.53 o 
 -18   8   8      492.59      379.10    120.38 o 
 -16   8   8      246.31      318.96    125.38 o 
 -14   8   8      147.23      -25.74     98.91 o 
 -12   8   8     2427.62     2541.55    147.81 o 
 -10   8   8       44.05      -26.17    105.27 o 
  -8   8   8     3703.31     3750.06    161.03 o 
  -6   8   8       74.01      -12.42    107.45 o 
  -4   8   8     1374.06     1413.06    205.77 o 
  -2   8   8       32.93      -12.08    103.93 o 
   0   8   8       34.01       39.98     87.10 o 
   2   8   8     1343.22     1147.99    108.62 o 
   4   8   8     3349.13     2947.03    144.06 o 
   6   8   8     2439.91     2275.81    180.81 o 
   8   8   8       97.24      262.61    267.44 o 
  10   8   8      130.79      342.85    433.11 o 
  12   8   8      105.29       40.00    255.82 o 
  14   8   8      147.92      -32.86    378.58 o 
  16   8   8      568.28      356.90    419.47 o 
  18   8   8     1930.47     1789.91    354.10 o 
  20   8   8      298.70      265.32    414.93 o 
  22   8   8     1281.53     1712.50    885.09 o 
  24   8   8     3922.98     3953.54    620.82 o 
  26   8   8     1030.58     1596.10    533.78 o 
  28   8   8      713.01      302.37    473.31 o 
  30   8   8      283.41      708.91    506.86 o 
  32   8   8      396.40      256.93    855.03 o 
  34   8   8      411.05      835.10    956.05 o 
  36   8   8      241.81      772.88    579.57 o 
 -39   9   8      426.56      673.60    213.60 o 
 -37   9   8      357.05      835.51    386.15 o 
 -35   9   8        0.57      127.69    204.62 o 
 -33   9   8      296.51      222.54    210.95 o 
 -31   9   8       55.63      -44.65    164.77 o 
 -29   9   8      152.49      -21.67    215.91 o 
 -27   9   8        4.85      -81.96    143.85 o 
 -25   9   8       48.84      270.03    148.91 o 
 -23   9   8      167.64      146.15    162.69 o 
 -21   9   8       50.60      -43.24    130.56 o 
 -19   9   8        6.32       48.12    127.90 o 
 -17   9   8      334.72      368.18    153.54 o 
 -15   9   8      414.77      529.38    139.99 o 
 -13   9   8       43.55      326.49    110.69 o 
 -11   9   8       37.61      226.73    109.96 o 
  -9   9   8      657.59      642.46    134.36 o 
  -7   9   8     1267.48      952.85    214.76 o 
  -5   9   8      745.58     1176.69    304.82 o 
  -3   9   8      806.39      574.97    111.79 o 
  -1   9   8      366.27      255.84    108.55 o 
   1   9   8      112.79       54.37    142.29 o 
   3   9   8     1108.27      849.46    126.33 o 
   5   9   8       45.00      -17.43    104.16 o 
   7   9   8      201.83      -15.32    303.45 o 
   9   9   8      289.64       58.61    217.41 o 
  11   9   8        1.73      485.89    426.47 o 
  13   9   8      519.95      551.61    444.99 o 
  15   9   8     1829.22     3882.23    585.17 o 
  17   9   8      392.41     1048.34    489.39 o 
  19   9   8      254.28      152.76    733.38 o 
  21   9   8      785.89      551.96    479.60 o 
  23   9   8     1074.54      961.64    521.20 o 
  25   9   8      148.14      251.33    473.31 o 
  27   9   8      215.39     -163.94    809.93 o 
 -30  10   8      223.76      610.15    170.88 o 
 -28  10   8      433.95      343.73    162.11 o 
 -26  10   8        1.55       44.24    181.59 o 
 -24  10   8      130.79      235.58    179.78 o 
 -22  10   8      167.76      417.28    179.51 o 
 -20  10   8       97.72      -70.58    147.78 o 
 -18  10   8       20.08      203.47    200.75 o 
 -16  10   8        1.42     -133.48    135.39 o 
 -14  10   8      335.21      439.22    143.45 o 
 -12  10   8      331.57      437.60    132.87 o 
 -10  10   8      426.39      656.45    168.55 o 
  -8  10   8        2.58      158.12    220.02 o 
  -6  10   8       39.23      451.88    264.94 o 
  -4  10   8      715.04      499.14    145.08 o 
  -2  10   8      125.79       72.33    126.32 o 
   0  10   8      152.70      374.96    406.02 o 
   2  10   8     1277.09     1207.36    566.36 o 
   4  10   8        0.43     -195.84    417.20 o 
   6  10   8     1110.84      922.51    266.52 o 
   8  10   8      953.84      862.93    358.55 o 
  10  10   8      482.03      218.01    515.25 o 
  12  10   8       17.96      -15.22    232.46 o 
  14  10   8      765.08      741.87    360.26 o 
  16  10   8      861.64      724.99    870.76 o 
  18  10   8        0.20      679.20    508.26 o 
  20  10   8      918.72     1879.24    594.60 o 
  22  10   8       58.78      438.70    521.20 o 
 -15  11   8       15.31       74.29    221.74 o 
 -13  11   8      710.73      762.45    346.72 o 
 -11  11   8      770.79      752.55    377.53 o 
  -9  11   8       90.67       25.42    168.81 o 
  -7  11   8      481.42      450.24    419.82 o 
  -5  11   8      490.93      871.81    456.18 o 
  -3  11   8      346.84     -382.40    382.40 o 
  -1  11   8      279.53      -59.74    284.75 o 
   1  11   8       64.91      495.68    455.13 o 
   3  11   8      547.74      309.51    318.94 o 
   5  11   8        8.09      181.72    315.15 o 
   7  11   8     1223.15     2033.05    574.33 o 
 -61   1   9      348.53      252.70    246.92 o 
 -59   1   9     1011.50      639.76    265.58 o 
 -57   1   9     2080.80     2081.29    376.34 o 
 -55   1   9      166.98      127.70    200.81 o 
 -53   1   9     1171.03     1413.49    256.05 o 
 -51   1   9     1876.67     1807.65    292.93 o 
 -49   1   9     3644.00     4560.84    349.68 o 
 -47   1   9     2728.94     3033.69    302.88 o 
 -45   1   9        7.72     -113.21    206.21 o 
 -43   1   9     4907.10     4453.96    372.77 o 
 -41   1   9        0.90      298.69    219.63 o 
 -39   1   9      481.22      485.74    202.71 o 
 -37   1   9    11133.45    11790.61    395.70 o 
 -35   1   9     2328.56     2412.00    233.40 o 
 -33   1   9     1099.27     1121.43    196.75 o 
 -31   1   9      259.38      172.72    166.61 o 
 -29   1   9     5896.21     5801.54    251.83 o 
 -27   1   9     7079.23     7084.78    279.27 o 
 -25   1   9       49.02       96.04    121.34 o 
 -23   1   9     2340.43     2794.98    173.25 o 
 -21   1   9     1475.06     1689.36    150.78 o 
 -19   1   9    12736.68    11081.43    223.67 o 
 -17   1   9    13504.28    13465.59    257.81 o 
 -15   1   9    34242.42    35459.78    423.40 o 
 -13   1   9     5269.51     5030.58    284.82 o 
 -11   1   9      645.97     1450.39    197.40 o 
  -9   1   9     7280.31     7494.82    163.42 o 
  -7   1   9       83.45       54.21     88.19 o 
  -5   1   9     6892.62     6807.78    194.29 o 
  -3   1   9        4.54       59.05     56.73 o 
  -1   1   9     5889.89     6574.20    114.09 o 
   1   1   9      235.88       65.33     61.15 o 
   3   1   9      546.76      490.26     66.50 o 
   5   1   9      753.47      974.24     89.63 o 
   7   1   9     7030.18     7229.25    102.95 o 
   9   1   9     9549.68    11502.79    124.83 o 
  11   1   9     1304.12     1383.90     80.45 o 
  13   1   9     3340.62     3252.82    120.27 o 
  15   1   9     8165.67     8441.96    142.77 o 
  17   1   9      766.19     1312.59    194.10 o 
  19   1   9      240.18       17.15     77.67 o 
  21   1   9        6.13     -118.50    155.86 o 
  23   1   9      238.17      -65.08    101.40 o 
  25   1   9       22.25      -51.41    123.58 o 
  27   1   9     3450.83     3420.67    193.84 o 
  29   1   9      130.24      482.83    121.80 o 
  31   1   9     1835.15     1729.18    162.48 o 
  33   1   9        9.33       82.05     88.65 o 
  35   1   9        3.38      -36.24     96.00 o 
  37   1   9       37.46       -4.24     98.80 o 
  39   1   9       72.64     -101.74    101.74 o 
  41   1   9      160.83        8.21     99.22 o 
  43   1   9       44.10       42.43    115.80 o 
  45   1   9      457.00      452.57    131.73 o 
  47   1   9       34.29      224.08    128.88 o 
  49   1   9      261.26      203.48    130.76 o 
  51   1   9       38.95       55.98    122.80 o 
 -60   2   9      101.59      445.61    281.03 o 
 -58   2   9      111.16      161.56    216.38 o 
 -56   2   9     3806.59     3328.88    469.38 o 
 -54   2   9      377.13      132.70    199.54 o 
 -52   2   9     1164.39     1209.96    276.87 o 
 -50   2   9     1753.63     1351.89    275.82 o 
 -48   2   9     1341.61      814.78    209.41 o 
 -46   2   9     2331.19     3088.73    337.44 o 
 -44   2   9     3108.25     3214.63    278.30 o 
 -42   2   9     2108.30     1834.66    257.50 o 
 -40   2   9       19.75      -78.05    177.78 o 
 -38   2   9       51.90       19.04    193.39 o 
 -36   2   9      350.40      660.97    216.96 o 
 -34   2   9        1.47      -50.88    218.08 o 
 -32   2   9     4395.15     4873.34    547.31 o 
 -30   2   9     6550.61     6122.72    320.37 o 
 -28   2   9     3417.39     3798.37    218.16 o 
 -26   2   9     5494.01     4801.45    223.02 o 
 -24   2   9      540.51      397.25    144.70 o 
 -22   2   9     9646.74     9392.09    282.14 o 
 -20   2   9     1868.80     1871.86    139.73 o 
 -18   2   9      620.69     1154.09    177.17 o 
 -16   2   9    10343.22     9897.75    202.54 o 
 -14   2   9     6764.65     7494.66    164.16 o 
 -12   2   9    44990.52    47235.52    515.35 o 
 -10   2   9     1133.46      845.55    169.46 o 
  -8   2   9    14103.35    16040.63    252.53 o 
  -6   2   9    23401.09    22330.39    248.28 o 
  -4   2   9       11.05      -62.42     62.42 o 
  -2   2   9    18797.76    18355.91    200.21 o 
   0   2   9     1759.87     2066.82     74.31 o 
   2   2   9    16795.43    17509.36    212.24 o 
   4   2   9     2110.99     1691.41     61.71 o 
   6   2   9     1297.37     1228.80     78.86 o 
   8   2   9     1984.38     2029.65     71.35 o 
  10   2   9     8185.39     6976.56    137.81 o 
  12   2   9    13588.38    13204.06    158.64 o 
  14   2   9    11392.74     9880.88    206.47 o 
  16   2   9      102.47      233.30     55.00 o 
  18   2   9    23941.54    23957.14    356.53 o 
  20   2   9      651.88      932.21     91.36 o 
  22   2   9     1108.95     1279.73     92.54 o 
  24   2   9     2810.77     2762.83    121.15 o 
  26   2   9    15541.35    15693.69    288.00 o 
  28   2   9       30.35      -55.64     95.01 o 
  30   2   9     7161.64     7721.81    221.21 o 
  32   2   9     5018.09     5189.27    153.31 o 
  34   2   9      194.88      381.59    130.26 o 
  36   2   9      976.83     1065.99    121.11 o 
  38   2   9     4708.20     5162.27    207.64 o 
  40   2   9      886.64      804.88    219.88 o 
  42   2   9       95.65       52.77    110.10 o 
  44   2   9       65.24       26.94    101.62 o 
  46   2   9      255.37      103.04    108.24 o 
  48   2   9      572.17      334.52    142.40 o 
  50   2   9       60.71      278.05    149.59 o 
 -59   3   9      475.77      349.16    255.08 o 
 -57   3   9       80.57     -171.81    323.06 o 
 -55   3   9      286.99       34.94    205.96 o 
 -53   3   9     2198.58     2338.10    397.18 o 
 -51   3   9       15.70      -51.49    184.34 o 
 -49   3   9     3289.99     3497.83    263.55 o 
 -47   3   9     3794.95     3564.35    254.98 o 
 -45   3   9      610.37     1012.79    238.63 o 
 -43   3   9     2247.37     2791.55    227.57 o 
 -41   3   9      726.71      797.36    231.08 o 
 -39   3   9     4849.12     4850.47    269.91 o 
 -37   3   9      207.20       72.74    229.28 o 
 -35   3   9     3912.45     4032.61    277.08 o 
 -33   3   9     4536.61     4298.71    254.81 o 
 -31   3   9     8580.66     8129.48    458.84 o 
 -29   3   9     8252.24     8153.29    317.26 o 
 -27   3   9     3414.85     4087.56    291.48 o 
 -25   3   9     6148.10     5720.61    304.09 o 
 -23   3   9      483.92      563.45    154.59 o 
 -21   3   9     9287.07     9585.93    249.18 o 
 -19   3   9    19681.21    19825.46    285.66 o 
 -17   3   9      194.98      161.02    107.52 o 
 -15   3   9     6129.50     5786.56    168.37 o 
 -13   3   9    15285.37    14363.28    242.61 o 
 -11   3   9    25862.94    26429.07    305.96 o 
  -9   3   9      394.72      627.92     94.65 o 
  -7   3   9     2436.19     2698.94    153.40 o 
  -5   3   9    21522.73    22158.20    279.84 o 
  -3   3   9    16954.14    16005.13    209.59 o 
  -1   3   9    43600.68    46224.80    386.76 o 
   1   3   9    24441.96    25571.74    234.07 o 
   3   3   9     2199.86     1998.01    101.67 o 
   5   3   9    20510.24    20662.15    223.94 o 
   7   3   9     8926.34     8046.28    150.24 o 
   9   3   9      184.81      102.07    100.22 o 
  11   3   9    18768.14    17395.12    453.77 o 
  13   3   9      291.67      206.78     79.45 o 
  15   3   9    13279.25    13918.04    717.37 o 
  17   3   9     4378.42     3782.79    167.38 o 
  19   3   9      973.00     1030.02     33.35 o 
  21   3   9      380.61      362.32     47.17 o 
  23   3   9      945.72      862.47     92.20 o 
  25   3   9     2145.84     2117.48     95.26 o 
  27   3   9     6175.46     6409.07    247.78 o 
  29   3   9     3282.28     2883.03    135.41 o 
  31   3   9     4638.39     4777.29    210.14 o 
  33   3   9      192.50      181.50    154.27 o 
  35   3   9     3048.49     2653.40    140.36 o 
  37   3   9      163.84      -18.85    109.12 o 
  39   3   9     5032.16     4786.23    316.53 o 
  41   3   9      808.21      699.01    151.38 o 
  43   3   9      505.97      566.88    141.62 o 
  45   3   9      253.23      418.28    179.12 o 
  47   3   9      153.48      131.83    162.23 o 
  49   3   9      537.58      318.38    188.10 o 
 -58   4   9      377.03      628.56    290.98 o 
 -56   4   9     2103.38     1596.42    435.95 o 
 -54   4   9      249.05      -80.01    207.63 o 
 -52   4   9     1053.24     1812.75    403.39 o 
 -50   4   9     1844.05     1960.99    288.74 o 
 -48   4   9      419.64      294.02    283.25 o 
 -46   4   9     4149.74     4791.75    304.17 o 
 -44   4   9       36.48      -66.55    243.34 o 
 -42   4   9       28.85      247.70    170.97 o 
 -40   4   9     2852.35     2773.60    244.78 o 
 -38   4   9      373.64      371.52    167.61 o 
 -36   4   9      890.54      753.87    194.78 o 
 -34   4   9      194.05      398.67    181.92 o 
 -32   4   9       10.02      282.43    175.89 o 
 -30   4   9     1848.13     1664.00    207.82 o 
 -28   4   9       26.12      157.30    169.58 o 
 -26   4   9     4607.44     5638.93    376.19 o 
 -24   4   9    11281.23    11559.06    270.54 o 
 -22   4   9     7135.48     7375.34    225.13 o 
 -20   4   9       12.88      324.84    148.24 o 
 -18   4   9      194.13      416.60    133.88 o 
 -16   4   9     1391.29     1357.73    134.98 o 
 -14   4   9     1776.08     1470.83    177.74 o 
 -12   4   9     1793.93     2142.96    176.40 o 
 -10   4   9    33767.55    33369.45    459.85 o 
  -8   4   9     5262.01     5322.71    217.28 o 
  -6   4   9    26370.51    27667.74    309.66 o 
  -4   4   9    21760.98    20911.95    305.96 o 
  -2   4   9      321.46      305.34    137.60 o 
   0   4   9       84.94       47.06     48.65 o 
   2   4   9     3356.64     3834.26    110.90 o 
   4   4   9    11982.76    12011.76    194.26 o 
   6   4   9      998.43      867.95    278.90 o 
   8   4   9     8139.95     9591.14    336.57 o 
  10   4   9     8738.56     9641.83    305.24 o 
  12   4   9     1636.30     1676.54    342.75 o 
  14   4   9     1171.91     1416.89    320.76 o 
  16   4   9      886.54     1127.12    259.40 o 
  18   4   9     1142.81     1228.36    365.99 o 
  20   4   9        2.59      129.97    122.34 o 
  22   4   9      452.29      391.37    228.09 o 
  24   4   9     2515.71     2238.95    237.95 o 
  26   4   9     1221.68     1257.96    182.12 o 
  28   4   9       79.22       53.72    112.73 o 
  30   4   9      295.60      547.77    171.45 o 
  32   4   9     1706.23     1663.19    137.13 o 
  34   4   9       22.05     -158.98    158.98 o 
  36   4   9     1252.60     1186.15    244.72 o 
  38   4   9      257.45      360.81    231.74 o 
  40   4   9      256.90      241.04    209.24 o 
  42   4   9      114.54      192.68    148.65 o 
  44   4   9      117.37      121.82    216.20 o 
  46   4   9       10.91       78.76    154.58 o 
  48   4   9       70.86       45.48    283.05 o 
 -55   5   9      539.30      398.56    380.91 o 
 -53   5   9      690.22      566.07    249.29 o 
 -51   5   9      534.40      402.82    206.62 o 
 -49   5   9      110.48       31.13    169.43 o 
 -47   5   9       23.88       62.74    215.69 o 
 -45   5   9      404.07      606.25    205.67 o 
 -43   5   9      310.33      454.54    195.63 o 
 -41   5   9        8.22       -4.07    168.16 o 
 -39   5   9        7.88       32.19    229.72 o 
 -37   5   9      810.07      835.32    191.96 o 
 -35   5   9      242.79      155.05    173.27 o 
 -33   5   9     4990.36     5463.23    219.94 o 
 -31   5   9     7782.47     7244.81    252.92 o 
 -29   5   9     8269.99     7636.75    255.74 o 
 -27   5   9        0.98      203.70    144.17 o 
 -25   5   9      345.60      508.07    167.65 o 
 -23   5   9      191.07      118.61    159.13 o 
 -21   5   9      758.05      817.72    154.12 o 
 -19   5   9     6374.95     5900.26    238.58 o 
 -17   5   9    17885.06    17742.99    332.46 o 
 -15   5   9      795.31      658.09    164.30 o 
 -13   5   9       57.67      -42.20    121.86 o 
 -11   5   9      698.35      825.27    162.92 o 
  -9   5   9     6209.93     5462.69    166.42 o 
  -7   5   9      416.83      376.64    125.73 o 
  -5   5   9      369.64      346.13     92.92 o 
  -3   5   9     1540.73     1588.62    124.60 o 
  -1   5   9      374.49      224.83     59.89 o 
   1   5   9     9032.00     9792.94    169.70 o 
   3   5   9     5782.04     5727.08    114.43 o 
   5   5   9      580.80      437.53     90.38 o 
   7   5   9      148.70      -51.60    173.51 o 
   9   5   9      590.09      893.11    266.96 o 
  11   5   9     6561.55     6153.23    384.05 o 
  13   5   9     2141.72     2220.85    377.90 o 
  15   5   9       76.39     -235.63    246.64 o 
  17   5   9      147.44      -64.67    330.34 o 
  19   5   9     1487.14      952.98    346.70 o 
  21   5   9       56.18     -382.07    382.07 o 
  23   5   9      586.97      887.63    492.71 o 
  25   5   9     1754.23     1662.17    440.80 o 
  27   5   9      474.67      576.18    278.57 o 
  29   5   9      320.82      382.92     51.24 o 
  31   5   9      168.84       29.03    100.67 o 
  33   5   9       96.54       86.91    127.30 o 
  35   5   9      206.47       94.03    131.63 o 
  37   5   9      182.37      -13.65    158.32 o 
  39   5   9      491.42       70.41    357.69 o 
  41   5   9      281.47      545.37    337.58 o 
  43   5   9      435.51      132.58    319.87 o 
  45   5   9      603.34      918.47    386.99 o 
 -52   6   9      194.16      429.81    272.20 o 
 -50   6   9       69.15      -55.30    192.41 o 
 -48   6   9       41.17      330.11    282.88 o 
 -46   6   9      455.50      328.74    214.79 o 
 -44   6   9      317.85      568.18    248.78 o 
 -42   6   9       25.33      317.95    193.57 o 
 -40   6   9        2.72      178.92    167.02 o 
 -38   6   9        1.79       98.66    155.46 o 
 -36   6   9      112.66      165.42    154.62 o 
 -34   6   9     1319.45     1695.71    205.98 o 
 -32   6   9      588.29      426.59    147.48 o 
 -30   6   9     1143.81     1149.20    183.40 o 
 -28   6   9      950.25      903.17    203.54 o 
 -26   6   9     6991.85     6668.08    236.74 o 
 -24   6   9    10432.51     9970.04    313.53 o 
 -22   6   9    13918.69    13035.09    484.82 o 
 -20   6   9      170.64       39.95    162.21 o 
 -18   6   9      175.82        4.98    136.27 o 
 -16   6   9      293.69      177.47    159.13 o 
 -14   6   9        0.62      185.29    123.84 o 
 -12   6   9        0.29      177.55    134.87 o 
 -10   6   9     9653.96     9821.41    223.95 o 
  -8   6   9     2541.34     2768.80    199.02 o 
  -6   6   9     1665.33     2078.32    122.12 o 
  -4   6   9      694.58      794.01     97.05 o 
  -2   6   9     1487.27     1544.43    130.27 o 
   0   6   9      881.37      857.72    145.33 o 
   2   6   9      472.03      327.03     86.80 o 
   4   6   9       18.91      -40.48     84.53 o 
   6   6   9      808.23     1060.97    236.26 o 
   8   6   9       76.89     -146.66    197.36 o 
  10   6   9      898.12      665.20    548.46 o 
  12   6   9      210.79      -50.57    239.23 o 
  14   6   9        3.85     -248.14    259.94 o 
  16   6   9       54.45     -621.17    655.08 o 
  18   6   9        0.24      113.36    243.80 o 
  20   6   9     1740.15     1373.08    441.50 o 
  22   6   9     2892.78     3053.45    361.84 o 
  24   6   9      854.07      863.77    746.66 o 
  26   6   9      218.80      922.14    441.50 o 
  28   6   9       79.50      173.73    394.66 o 
  30   6   9        8.18      391.86    432.41 o 
  32   6   9        1.21     -397.10    461.07 o 
  34   6   9      504.24      720.10    486.24 o 
  36   6   9      381.88      111.51    731.28 o 
  38   6   9       22.04      173.38    775.68 o 
  40   6   9       52.26     -340.02    345.72 o 
  42   6   9        3.65     -388.71    388.71 o 
 -49   7   9      350.83      400.58    411.26 o 
 -47   7   9        5.26      168.39    367.11 o 
 -45   7   9      227.40      576.33    204.64 o 
 -43   7   9       50.83      -23.77    160.42 o 
 -41   7   9      249.57      377.56    177.72 o 
 -39   7   9       90.10       60.50    176.45 o 
 -37   7   9       27.33      -94.96    157.43 o 
 -35   7   9        6.01      -35.86    148.31 o 
 -33   7   9      668.11      541.18    163.13 o 
 -31   7   9      753.44      763.76    217.72 o 
 -29   7   9     4287.33     3719.48    245.44 o 
 -27   7   9      894.94     1077.31    181.25 o 
 -25   7   9      194.61      -39.94    181.13 o 
 -23   7   9     1444.90     1537.65    193.28 o 
 -21   7   9       17.55      -69.82    173.36 o 
 -19   7   9     1111.22     1325.46    172.48 o 
 -17   7   9      544.37      847.49    144.53 o 
 -15   7   9     2070.49     2283.52    179.71 o 
 -13   7   9     4838.47     5350.24    183.43 o 
 -11   7   9     2357.32     2967.02    135.80 o 
  -9   7   9     6406.25     6069.47    235.46 o 
  -7   7   9     7870.64     7453.69    140.21 o 
  -5   7   9      557.56      578.38    111.63 o 
  -3   7   9       37.85       97.73    118.77 o 
  -1   7   9     4580.64     4423.59    112.77 o 
   1   7   9     1193.30     1660.04    316.98 o 
   3   7   9       34.30       25.59     94.69 o 
   5   7   9      501.29      525.59    123.05 o 
   7   7   9     2773.51     3237.76    245.45 o 
   9   7   9     9173.16     9410.24    549.04 o 
  11   7   9      635.45      619.15    284.96 o 
  13   7   9      357.89     -764.84    764.84 o 
  15   7   9      894.28     1102.87    429.96 o 
  17   7   9     4673.22     4695.84    521.02 o 
  19   7   9     1035.54      980.17    448.84 o 
  21   7   9      324.10      508.09    304.73 o 
  23   7   9      153.19      -55.58    400.60 o 
  25   7   9      394.90       38.80    400.95 o 
  27   7   9       49.12       16.78    399.55 o 
  29   7   9      463.40      695.63    823.22 o 
  31   7   9      620.70      760.30    854.68 o 
  33   7   9       78.93      186.32    472.26 o 
  35   7   9       78.40      153.81    480.65 o 
  37   7   9      152.93      404.79    521.20 o 
  39   7   9      137.49     -165.69    513.86 o 
 -44   8   9      329.14      245.30    453.66 o 
 -42   8   9       62.62       36.39    263.41 o 
 -40   8   9      208.17      389.74    213.70 o 
 -38   8   9       60.62       98.47    194.53 o 
 -36   8   9      679.84      868.18    442.60 o 
 -34   8   9       43.22     -236.40    236.40 o 
 -32   8   9      323.09      468.78    220.90 o 
 -30   8   9      140.14     -179.10    179.10 o 
 -28   8   9     1465.92     1500.31    234.02 o 
 -26   8   9      109.39      311.35    180.93 o 
 -24   8   9      539.57      464.50    138.39 o 
 -22   8   9     1310.47     1351.59    158.52 o 
 -20   8   9       15.35      -53.86    113.63 o 
 -18   8   9     3285.83     3223.96    175.37 o 
 -16   8   9      935.67      968.85    133.27 o 
 -14   8   9       95.35       -2.41     92.75 o 
 -12   8   9     1310.08     1176.37    152.75 o 
 -10   8   9      465.51      464.96    121.66 o 
  -8   8   9     1820.73     1554.67    250.18 o 
  -6   8   9     1731.80     1666.93    139.43 o 
  -4   8   9        1.77      117.76     92.46 o 
  -2   8   9     2692.17     2918.54    126.11 o 
   0   8   9      276.42      376.51    146.04 o 
   2   8   9     3545.14     3226.54    158.97 o 
   4   8   9     2307.19     2354.55    186.76 o 
   6   8   9     1988.48     2912.29    319.51 o 
   8   8   9     4523.12     4416.72    316.81 o 
  10   8   9        6.65       51.74    372.28 o 
  12   8   9      379.25      301.91    290.17 o 
  14   8   9       18.16      138.49    281.94 o 
  16   8   9     1359.54      668.71    792.11 o 
  18   8   9     2280.19     3151.30    548.11 o 
  20   8   9     1486.97     1987.96    528.89 o 
  22   8   9      838.51     1181.17    501.62 o 
  24   8   9      496.01     1019.32    867.61 o 
  26   8   9       40.83     -253.78    781.97 o 
  28   8   9        5.89      345.02    486.59 o 
  30   8   9       41.77     -291.18    508.26 o 
  32   8   9       12.67       70.26    491.13 o 
  34   8   9     1296.20     2705.26    694.23 o 
 -37   9   9      419.34      608.34    293.17 o 
 -35   9   9     1059.63      725.87    241.50 o 
 -33   9   9      257.40      402.57    237.62 o 
 -31   9   9      385.96      488.71    198.14 o 
 -29   9   9     1085.54      749.66    241.53 o 
 -27   9   9       67.53      121.14    165.54 o 
 -25   9   9     1868.47     1520.18    167.66 o 
 -23   9   9       12.90       44.31    145.14 o 
 -21   9   9      805.30     1137.09    148.58 o 
 -19   9   9      751.76      595.07    134.61 o 
 -17   9   9       26.60      -11.90    120.88 o 
 -15   9   9     1113.82     1164.23    136.24 o 
 -13   9   9     1049.77     1097.29    121.91 o 
 -11   9   9        4.38      129.47    128.11 o 
  -9   9   9      313.94      286.01    136.63 o 
  -7   9   9        1.20      -59.77     93.90 o 
  -5   9   9      490.13      530.72    108.92 o 
  -3   9   9      164.05      253.69    118.88 o 
  -1   9   9     2113.00     1681.32    178.90 o 
   1   9   9     5117.00     4361.04    606.37 o 
   3   9   9      202.22      292.18    443.24 o 
   5   9   9     1968.57     2098.54    282.56 o 
   7   9   9       17.75      -45.79    440.81 o 
   9   9   9      109.47     -235.71    235.71 o 
  11   9   9     1468.17     1826.12    288.79 o 
  13   9   9      199.60     -185.62    741.77 o 
  15   9   9      979.90     1497.17    519.45 o 
  17   9   9      322.19      529.95    340.01 o 
  19   9   9       95.82      210.79    464.22 o 
  23   9   9      150.50     -171.98    470.51 o 
  25   9   9      208.87      599.85    519.45 o 
 -28  10   9      887.22     1001.44    264.19 o 
 -26  10   9      145.38        4.53    156.62 o 
 -24  10   9       49.76      468.97    207.16 o 
 -22  10   9      722.87      421.88    187.03 o 
 -20  10   9       18.92       16.05    149.94 o 
 -18  10   9      477.32      794.31    218.38 o 
 -16  10   9      253.33       66.89    145.51 o 
 -14  10   9       80.04      285.55    210.34 o 
 -12  10   9      647.31      735.98    172.51 o 
 -10  10   9       26.70     -205.93    205.93 o 
  -8  10   9     1363.66     1486.84    285.22 o 
  -6  10   9       25.74       23.34    187.94 o 
  -4  10   9        6.11      -59.08    178.68 o 
  -2  10   9      261.66      549.13    251.93 o 
   0  10   9      266.15      128.51    270.05 o 
   2  10   9     1653.05     1572.25    644.37 o 
   4  10   9      673.86      340.74    372.27 o 
   6  10   9      366.34     -211.11    327.19 o 
   8  10   9     1802.90     1735.42    308.86 o 
  10  10   9      655.64      615.09    570.94 o 
  12  10   9      507.51      121.50    261.31 o 
  14  10   9     1083.53     1798.90    403.06 o 
  16  10   9       10.20     -189.11    826.36 o 
  18  10   9      407.90      346.77    853.98 o 
 -11  11   9        9.15      444.45    278.52 o 
  -9  11   9       30.09      313.41   1037.67 o 
  -7  11   9        3.06      442.75    536.05 o 
  -5  11   9       55.54      598.45    454.08 o 
  -3  11   9       23.55      202.05    433.81 o 
  -1  11   9        7.43        0.34    367.32 o 
   1  11   9        7.01      431.56    688.99 o 
 -60   0  10      916.56     1077.31    491.48 o 
 -58   0  10     1250.00      827.72    419.07 o 
 -56   0  10     1027.76     1551.16    492.01 o 
 -54   0  10     1263.42     1433.47    403.57 o 
 -52   0  10     2147.84     2417.66    447.59 o 
 -50   0  10      178.88      466.93    292.54 o 
 -48   0  10     3345.31     3357.05    369.74 o 
 -46   0  10      389.95      704.20    349.26 o 
 -44   0  10    14476.26    13598.87    524.66 o 
 -42   0  10     1119.19     1249.03    289.57 o 
 -40   0  10     9163.15     9081.97    528.91 o 
 -38   0  10     2992.74     3002.52    337.69 o 
 -36   0  10     1964.19     1972.44    310.08 o 
 -34   0  10    24358.34    23296.39    633.60 o 
 -32   0  10     3477.43     3496.20    311.18 o 
 -30   0  10     7907.29     8305.48    609.86 o 
 -28   0  10    25406.30    24605.54    584.92 o 
 -26   0  10    13354.22    16833.34    543.57 o 
 -24   0  10    32947.11    30349.87    614.99 o 
 -22   0  10    19764.30    19686.61    671.08 o 
 -20   0  10     1637.95     1301.57    193.99 o 
 -18   0  10    41704.93    39977.83    690.55 o 
 -16   0  10     3778.42     3739.19    240.85 o 
 -14   0  10    59377.28    59188.00   1244.61 o 
 -12   0  10     5094.50     5576.84    225.54 o 
 -10   0  10     9965.83    10322.71    413.01 o 
  -8   0  10     9296.17     8900.39    211.30 o 
  -6   0  10     2142.81     1997.62    146.28 o 
  -4   0  10    84353.05    80773.63   1018.49 o 
  -2   0  10   130700.52   126038.52   1632.86 o 
   0   0  10    44589.49    42163.21    563.52 o 
   2   0  10    57735.96    58322.60    779.18 o 
   4   0  10    25300.19    28279.92    432.10 o 
   6   0  10    43982.44    41172.91    564.18 o 
   8   0  10    21210.24    23380.77    271.46 o 
  10   0  10    38093.37    41706.05    440.73 o 
  12   0  10     1347.30     1967.31    198.41 o 
  14   0  10     1791.08     1667.93    131.65 o 
  16   0  10    59513.36    58039.93    906.23 o 
  18   0  10        6.47      147.66    209.91 o 
  20   0  10    26952.14    24251.60    463.94 o 
  22   0  10    27763.79    31729.36    647.67 o 
  24   0  10    18362.02    18936.77    488.44 o 
  26   0  10    16190.73    15577.25    384.19 o 
  28   0  10      463.67      981.32    216.25 o 
  30   0  10     6835.37     9093.27    378.05 o 
  32   0  10        8.31     -107.79    344.84 o 
  34   0  10       29.66      -15.80    329.64 o 
  36   0  10     4247.96     5123.31    342.92 o 
  38   0  10       25.54      101.91    174.43 o 
  40   0  10     1086.55      978.39    646.16 o 
  42   0  10      305.01      384.24    256.05 o 
  44   0  10      129.02      229.27    202.16 o 
  46   0  10      843.79      511.35    226.10 o 
  48   0  10      827.96      773.20    249.25 o 
  50   0  10      323.76      514.79    308.75 o 
 -61   1  10      403.66     -137.32    291.09 o 
 -59   1  10     1117.66      863.27    304.82 o 
 -57   1  10      283.94      281.75    220.50 o 
 -55   1  10     1365.22     1936.46    352.39 o 
 -53   1  10       40.41      -42.94    373.57 o 
 -51   1  10     3649.41     4922.59    291.84 o 
 -49   1  10     5451.59     4477.78    285.09 o 
 -47   1  10     4127.68     4029.38    271.98 o 
 -45   1  10       50.24       39.23    239.96 o 
 -43   1  10     4896.20     4939.52    271.09 o 
 -41   1  10      862.33      808.01    195.13 o 
 -39   1  10      309.38      227.99    177.57 o 
 -37   1  10     3700.42     3933.53    253.45 o 
 -35   1  10     3521.13     3502.39    284.73 o 
 -33   1  10      449.12      618.93    195.32 o 
 -31   1  10    19871.46    18599.75    411.07 o 
 -29   1  10       40.45       37.96    153.84 o 
 -27   1  10    15171.35    17080.29    462.32 o 
 -25   1  10       93.49      -49.25    135.74 o 
 -23   1  10     9436.27     9350.81    233.69 o 
 -21   1  10      398.42      470.84    125.53 o 
 -19   1  10      137.41      -42.53    162.82 o 
 -17   1  10      293.22      447.71    115.65 o 
 -15   1  10      832.31      723.97    143.54 o 
 -13   1  10    15561.95    16244.37    267.76 o 
 -11   1  10     5907.92     5624.48    147.93 o 
  -9   1  10    19850.85    20602.09    305.01 o 
  -7   1  10    60082.64    60021.93    616.54 o 
  -5   1  10    11533.60    12732.69    190.09 o 
  -3   1  10      610.40      886.31     83.03 o 
  -1   1  10    27321.69    28396.86    271.21 o 
   1   1  10       11.37      100.44     68.82 o 
   3   1  10       85.93      209.30    107.69 o 
   5   1  10     2099.90     2277.32    170.84 o 
   7   1  10     1692.22     2032.37     97.32 o 
   9   1  10     9273.09     9514.87    171.62 o 
  11   1  10      832.84      822.52     86.99 o 
  13   1  10    13079.35    12563.49    276.32 o 
  15   1  10     9484.23     9635.36    168.04 o 
  17   1  10     4055.92     4193.73    187.85 o 
  19   1  10     3196.21     3239.71    142.91 o 
  21   1  10     5014.32     4387.46    174.03 o 
  23   1  10    11097.07    10760.08    262.99 o 
  25   1  10     1507.68     1937.44    359.19 o 
  27   1  10     5923.12     5670.01    195.54 o 
  29   1  10    19897.27    19272.46    403.76 o 
  31   1  10      255.24      195.93    111.12 o 
  33   1  10     7700.57     7717.06    210.83 o 
  35   1  10     4937.64     5010.18    207.37 o 
  37   1  10      245.87      374.02    136.89 o 
  39   1  10      117.77      322.66    170.13 o 
  41   1  10     1130.90     1720.33    492.13 o 
  43   1  10     1263.20      863.44    201.95 o 
  45   1  10       78.37      -81.98    194.86 o 
  47   1  10     1025.63     1066.99    188.22 o 
  49   1  10       21.72       88.64    176.88 o 
  51   1  10      231.64      691.05    278.08 o 
 -60   2  10       19.61      -48.49    217.54 o 
 -58   2  10      135.40      103.64    240.21 o 
 -56   2  10       47.93      202.06    231.10 o 
 -54   2  10      569.80      720.83    312.71 o 
 -52   2  10        0.88     -141.26    198.86 o 
 -50   2  10      273.53      204.56    247.53 o 
 -48   2  10        5.00      104.02    206.36 o 
 -46   2  10       10.65       81.15    176.81 o 
 -44   2  10      211.88      307.30    205.34 o 
 -42   2  10       98.37     -176.69    176.69 o 
 -40   2  10      603.80      320.60    214.55 o 
 -38   2  10      811.82      976.67    214.96 o 
 -36   2  10     5720.76     5444.71    263.90 o 
 -34   2  10     1003.02     1088.91    193.92 o 
 -32   2  10     5759.54     5416.80    269.36 o 
 -30   2  10     2365.99     3113.94    272.77 o 
 -28   2  10      158.28      150.82    184.61 o 
 -26   2  10     2275.21     2856.91    327.28 o 
 -24   2  10    13249.98    13940.68    313.29 o 
 -22   2  10       96.83      297.44    127.34 o 
 -20   2  10     3021.34     4105.21    250.61 o 
 -18   2  10     3008.84     3151.96    329.22 o 
 -16   2  10      797.36     1046.91    113.13 o 
 -14   2  10      237.88      426.07     98.44 o 
 -12   2  10      125.53       59.68     85.61 o 
 -10   2  10    10751.39    10186.26    226.56 o 
  -8   2  10     5909.01     6315.28    148.08 o 
  -6   2  10     3050.61     3003.09    141.61 o 
  -4   2  10     2711.33     2441.48     82.76 o 
  -2   2  10    19144.35    19601.16    226.08 o 
   0   2  10      959.99     1436.06    179.94 o 
   2   2  10     1961.09     1884.33     94.25 o 
   4   2  10     7843.45     9369.41    180.98 o 
   6   2  10     8730.92     8314.37    233.95 o 
   8   2  10      594.68      758.43     63.94 o 
  10   2  10      410.88      242.52    107.41 o 
  12   2  10       80.63      209.54     67.59 o 
  14   2  10      193.51      368.34     52.07 o 
  16   2  10      195.64      223.66     96.49 o 
  18   2  10      465.27      317.42     82.74 o 
  20   2  10     7708.30     7688.84    137.74 o 
  22   2  10     1088.27      771.73    103.55 o 
  24   2  10      163.82       38.62     91.09 o 
  26   2  10      390.51      403.20     98.28 o 
  28   2  10     9148.70     9499.29    284.98 o 
  30   2  10      239.31       84.23    104.29 o 
  32   2  10     4191.85     4759.85    305.06 o 
  34   2  10     1861.64     1642.71    167.46 o 
  36   2  10        4.24     -160.00    213.37 o 
  38   2  10      463.70      423.31    191.18 o 
  40   2  10     1099.99     1016.27    164.15 o 
  42   2  10       17.19      243.69    137.45 o 
  44   2  10      191.11       74.17    193.36 o 
  46   2  10      265.98       45.46    136.57 o 
  48   2  10        4.03       63.84    205.95 o 
  50   2  10      470.23      352.81    211.65 o 
 -59   3  10      211.10      298.71    245.01 o 
 -57   3  10       37.70      100.15    225.09 o 
 -55   3  10       43.60      134.37    209.60 o 
 -53   3  10        3.40      236.78    202.32 o 
 -51   3  10        5.89      -60.95    248.54 o 
 -49   3  10      208.84      262.56    213.79 o 
 -47   3  10       10.31     -263.49    263.49 o 
 -45   3  10      953.66      860.98    230.73 o 
 -43   3  10     1760.23     1280.05    264.77 o 
 -41   3  10      268.68      514.93    184.55 o 
 -39   3  10      465.29      538.09    218.65 o 
 -37   3  10     1059.91     1114.18    193.48 o 
 -35   3  10     1974.18     1585.67    286.43 o 
 -33   3  10     9230.35     8819.44    326.94 o 
 -31   3  10     1938.21     1868.97    219.11 o 
 -29   3  10     3638.02     3687.20    235.22 o 
 -27   3  10      269.20      218.25    148.66 o 
 -25   3  10      673.42      563.08    237.59 o 
 -23   3  10       47.37      283.70    151.69 o 
 -21   3  10       22.10       -5.02    123.56 o 
 -19   3  10       98.66      352.30    123.30 o 
 -17   3  10      258.35      319.23    123.71 o 
 -15   3  10      679.21     1081.90    125.36 o 
 -13   3  10     1274.45     1083.46    134.17 o 
 -11   3  10    10601.35    11304.12    217.40 o 
  -9   3  10      778.55      948.54    104.89 o 
  -7   3  10     8514.56     8676.81    168.74 o 
  -5   3  10    11257.20    10102.02    179.90 o 
  -3   3  10    18363.45    18000.94    640.92 o 
  -1   3  10      521.40      724.69     80.05 o 
   1   3  10       59.95      -55.34     55.34 o 
   3   3  10     1059.78      832.71    101.79 o 
   5   3  10      415.40      323.57     94.16 o 
   7   3  10     5130.90     5055.16    130.89 o 
   9   3  10     1103.01     1020.76     85.23 o 
  11   3  10        0.01       47.43     52.66 o 
  13   3  10     7181.84     7594.61    113.11 o 
  15   3  10      704.23      515.75     40.53 o 
  17   3  10     1478.96     1586.71    129.93 o 
  19   3  10      385.76      482.70     62.11 o 
  21   3  10      860.89      730.26    124.03 o 
  23   3  10     1196.66     1126.04     90.16 o 
  25   3  10     4425.15     4136.27    124.02 o 
  27   3  10     4010.37     3475.33    216.24 o 
  29   3  10     3536.39     3871.55     96.25 o 
  31   3  10      713.78      553.71     73.07 o 
  33   3  10      300.45      427.58    165.30 o 
  35   3  10      895.80     1149.42    136.28 o 
  37   3  10      134.11      126.53    128.49 o 
  39   3  10       89.40      162.72    133.40 o 
  41   3  10       11.29       58.41    100.02 o 
  43   3  10     1425.04      582.53    201.58 o 
  45   3  10       55.04     -193.53    234.05 o 
  47   3  10       16.32     -113.64    210.89 o 
  49   3  10        0.34        9.77    191.74 o 
 -58   4  10        4.03       24.47    520.80 o 
 -56   4  10        5.00      181.40    294.28 o 
 -54   4  10      754.56     1056.24    314.89 o 
 -52   4  10      297.75      305.43    281.34 o 
 -50   4  10      482.77      936.01    248.59 o 
 -48   4  10      135.12      174.00    229.93 o 
 -46   4  10      289.84      235.39    189.88 o 
 -44   4  10     1653.23     1939.76    225.21 o 
 -42   4  10       21.42      273.39    175.96 o 
 -40   4  10     1974.59     2159.19    285.93 o 
 -38   4  10     8182.38     8114.66    384.26 o 
 -36   4  10     2051.48     1620.23    271.77 o 
 -34   4  10     1017.52     1045.36    220.47 o 
 -32   4  10       23.09       96.99    167.90 o 
 -30   4  10     1359.57     1630.36    209.23 o 
 -28   4  10      958.07      904.79    215.15 o 
 -26   4  10        0.12      150.91    175.89 o 
 -24   4  10     2499.45     2471.17    220.53 o 
 -22   4  10     5411.85     5161.16    195.25 o 
 -20   4  10      104.41      131.30    117.58 o 
 -18   4  10     9797.10     9277.30    243.15 o 
 -16   4  10     2844.95     2829.28    150.25 o 
 -14   4  10     2048.59     2518.35    158.12 o 
 -12   4  10      324.70      235.41    106.64 o 
 -10   4  10      550.22      616.71    166.96 o 
  -8   4  10    13069.61    11858.60    221.73 o 
  -6   4  10    18112.24    19107.90    286.13 o 
  -4   4  10    59009.46    57849.93    620.87 o 
  -2   4  10     1059.83     1270.17    145.23 o 
   0   4  10       51.59       30.10     59.00 o 
   2   4  10      165.29      247.71     80.31 o 
   4   4  10     3950.70     4074.16     86.63 o 
   6   4  10      927.53     1041.86    132.43 o 
   8   4  10     4658.87     4611.07    282.96 o 
  10   4  10     3993.73     4355.62    288.09 o 
  12   4  10     1968.81     2138.82    228.87 o 
  14   4  10     3457.90     4684.90    410.80 o 
  16   4  10     2731.36     3696.15    794.20 o 
  18   4  10     1757.64     1173.73    374.73 o 
  20   4  10     5181.76     4648.03    178.24 o 
  22   4  10     2619.43     2506.56    246.27 o 
  24   4  10     3317.18     3505.34    186.22 o 
  26   4  10      937.29     1199.09    360.40 o 
  28   4  10     1075.96     1084.14    154.14 o 
  30   4  10      525.49      448.43    157.30 o 
  32   4  10       25.72       -3.80    144.24 o 
  34   4  10        9.56      -33.78    110.37 o 
  36   4  10      224.97      459.38    166.01 o 
  38   4  10        9.24      -79.67    202.49 o 
  40   4  10      887.09      493.27    212.34 o 
  42   4  10        8.51       16.19    186.88 o 
  44   4  10        5.48     -230.80    383.62 o 
  46   4  10      116.89      609.02    345.29 o 
 -55   5  10      234.12       59.19    303.73 o 
 -53   5  10        4.14       29.47    244.41 o 
 -51   5  10      289.43      208.27    225.68 o 
 -49   5  10        1.37      104.82    212.87 o 
 -47   5  10     2212.83     2599.57    300.51 o 
 -45   5  10     1336.77     1177.64    217.38 o 
 -43   5  10       17.29      378.31    204.81 o 
 -41   5  10     4320.63     4120.04    374.96 o 
 -39   5  10      270.38      381.29    178.56 o 
 -37   5  10      325.34      309.58    169.31 o 
 -35   5  10     5671.03     6104.99    268.68 o 
 -33   5  10      887.06      879.82    186.88 o 
 -31   5  10     3843.52     4050.01    267.73 o 
 -29   5  10     2415.70     2585.40    195.99 o 
 -27   5  10     2600.20     2646.76    258.45 o 
 -25   5  10    11703.85    11625.14    390.76 o 
 -23   5  10    10424.09    10605.65    280.76 o 
 -21   5  10     3565.44     4027.68    261.76 o 
 -19   5  10     1015.65     1247.06    157.58 o 
 -17   5  10     9771.33     9695.39    244.77 o 
 -15   5  10     6193.34     7539.17    336.23 o 
 -13   5  10       16.97      186.27    117.73 o 
 -11   5  10     6035.04     6173.04    262.52 o 
  -9   5  10      879.58      633.63    157.58 o 
  -7   5  10      701.28      842.37    107.15 o 
  -5   5  10     6214.59     5451.22    203.15 o 
  -3   5  10     1134.33     1189.25    168.63 o 
  -1   5  10     4332.14     4623.16     98.27 o 
   1   5  10        0.06      -78.68     78.68 o 
   3   5  10     1630.90     1501.16     93.29 o 
   5   5  10     1121.65     1201.99    204.40 o 
   7   5  10      272.48      400.59    168.24 o 
   9   5  10     1625.87     1743.61    316.63 o 
  11   5  10      124.10     -144.94    218.68 o 
  13   5  10       76.48     1885.68   1937.97 o 
  15   5  10       34.69     -270.27    270.27 o 
  17   5  10     2620.21     2341.19    391.03 o 
  19   5  10      180.65      243.64    359.35 o 
  21   5  10     3727.43     4446.42    520.50 o 
  23   5  10     7801.30     8002.16   1024.22 o 
  25   5  10     1316.66     1427.61    431.71 o 
  27   5  10     6640.51     6761.22    609.98 o 
  29   5  10     3685.42     3520.08    534.83 o 
  31   5  10     1504.47     1568.69    585.87 o 
  33   5  10     3960.38     3221.39    636.77 o 
  35   5  10      315.33     -220.92    722.54 o 
  37   5  10       70.18      577.31    721.32 o 
  39   5  10       27.51       59.43    424.37 o 
  41   5  10      312.96      525.32    483.09 o 
  43   5  10      667.10     1108.46    555.45 o 
 -52   6  10     1383.67      871.85    347.99 o 
 -50   6  10      421.09      116.35    231.41 o 
 -48   6  10       36.46      281.45    200.34 o 
 -46   6  10      504.48      323.53    195.64 o 
 -44   6  10     1354.68     1486.42    197.60 o 
 -42   6  10      175.67      264.55    188.37 o 
 -40   6  10      490.33      651.63    171.73 o 
 -38   6  10     3119.88     3512.70    429.43 o 
 -36   6  10      299.04      462.85    241.52 o 
 -34   6  10     2144.94     2489.32    224.68 o 
 -32   6  10     4815.12     4211.29    223.36 o 
 -30   6  10      681.19      482.35    151.58 o 
 -28   6  10     9565.05     9655.20    330.05 o 
 -26   6  10    10346.00     9893.58    279.12 o 
 -24   6  10    23980.84    23520.94    381.09 o 
 -22   6  10    13497.99    12257.18    332.24 o 
 -20   6  10      204.09      407.77    182.97 o 
 -18   6  10      459.49      821.37    299.50 o 
 -16   6  10       76.49      238.03    148.57 o 
 -14   6  10     5311.90     5796.09    203.96 o 
 -12   6  10    10346.24     9863.13    284.21 o 
 -10   6  10     1737.67     1529.44    157.31 o 
  -8   6  10      356.41      230.24    117.76 o 
  -6   6  10     8827.63     8336.38    185.32 o 
  -4   6  10      687.89      890.61     66.89 o 
  -2   6  10     7315.25     7266.86    164.78 o 
   0   6  10     2821.07     2769.19    138.01 o 
   2   6  10       72.74      -79.87    105.81 o 
   4   6  10     1147.74      792.32    106.50 o 
   6   6  10      696.18      680.36    190.32 o 
   8   6  10       81.45       53.53    189.83 o 
  10   6  10       32.37      -48.10    231.41 o 
  12   6  10     8036.00     8099.47    723.40 o 
  14   6  10        3.41     -204.97    259.85 o 
  16   6  10     5587.59     5779.77    483.41 o 
  18   6  10     8393.35     9409.15    672.56 o 
  20   6  10     1172.34     1562.57    411.61 o 
  22   6  10     1206.61     1316.80    460.02 o 
  24   6  10     1308.60     1896.02    495.33 o 
  26   6  10     3061.83     4131.47    582.02 o 
  28   6  10      333.92      892.08    394.42 o 
  30   6  10     3897.33     3830.85    601.25 o 
  32   6  10     1348.73     1841.49    544.27 o 
  34   6  10       68.48     -101.72    439.40 o 
  36   6  10      233.79      719.40    518.40 o 
  38   6  10      566.18     1276.95    562.44 o 
  40   6  10      595.01      240.78    425.52 o 
 -47   7  10       37.54       36.76    191.17 o 
 -45   7  10      373.08      561.08    185.20 o 
 -43   7  10      788.93      507.72    320.60 o 
 -41   7  10     1112.29     1156.51    386.45 o 
 -39   7  10        6.22      233.79    192.07 o 
 -37   7  10      632.10      751.77    173.31 o 
 -35   7  10      127.27      -46.23    142.25 o 
 -33   7  10      863.72     1019.89    185.43 o 
 -31   7  10     5058.89     5313.21    256.38 o 
 -29   7  10      722.79      781.79    200.95 o 
 -27   7  10       13.56      171.34    172.13 o 
 -25   7  10       15.11      150.35    150.24 o 
 -23   7  10      820.95      797.80    165.66 o 
 -21   7  10      339.80      446.42    158.03 o 
 -19   7  10       16.63      238.91    166.96 o 
 -17   7  10      132.40      131.27    143.03 o 
 -15   7  10     1150.72     1364.45    267.21 o 
 -13   7  10       59.19       20.70    120.33 o 
 -11   7  10     2118.63     2516.32    167.35 o 
  -9   7  10        0.19      -74.02     87.51 o 
  -7   7  10     8165.20     8281.83    184.93 o 
  -5   7  10     9529.17     9033.25    150.43 o 
  -3   7  10     1728.78     1682.75    145.78 o 
  -1   7  10      374.50      286.48    102.86 o 
   1   7  10      212.42      267.47    191.14 o 
   3   7  10      275.61      211.99    116.39 o 
   5   7  10      962.72     1067.19    344.93 o 
   7   7  10     1644.86     3006.40    354.39 o 
   9   7  10     3720.74     2853.07    425.11 o 
  11   7  10     4478.37     4841.04    647.74 o 
  13   7  10     1842.98     1749.96    345.99 o 
  15   7  10      857.12     -461.42    461.42 o 
  17   7  10     1187.68     1293.98    332.68 o 
  19   7  10      527.28     -135.57    431.53 o 
  21   7  10      428.03     1181.87    476.45 o 
  23   7  10     3955.14     4211.52   1038.20 o 
  25   7  10       20.85      487.99    460.37 o 
  27   7  10      792.46      327.19    460.72 o 
  29   7  10      456.23     1044.84    523.64 o 
  31   7  10      244.65      491.48    488.69 o 
  33   7  10      477.93     1182.92    565.59 o 
  35   7  10      355.65      231.76    867.96 o 
  37   7  10     1369.49     2094.57   1108.46 o 
 -44   8  10        4.96      849.78    686.54 o 
 -42   8  10      211.53      244.21    203.20 o 
 -40   8  10      535.61      289.55    256.16 o 
 -38   8  10        0.73      -29.69    191.58 o 
 -36   8  10      301.96      225.51    207.79 o 
 -34   8  10       18.99      370.25    403.00 o 
 -32   8  10      106.00     -131.97    170.92 o 
 -30   8  10      593.46      716.79    191.02 o 
 -28   8  10      634.63      466.04    191.33 o 
 -26   8  10      543.77      412.15    206.16 o 
 -24   8  10      183.85     -173.10    173.10 o 
 -22   8  10      437.73      456.72    139.78 o 
 -20   8  10        5.77      187.14    119.24 o 
 -18   8  10      164.91      383.61    172.94 o 
 -16   8  10        5.96       96.48    120.95 o 
 -14   8  10        2.46      -56.75    106.31 o 
 -12   8  10     1397.01     1332.90    138.18 o 
 -10   8  10        5.64        7.90     93.76 o 
  -8   8  10     1048.43      923.04    110.10 o 
  -6   8  10      139.66      155.63    103.15 o 
  -4   8  10       59.43       -4.61     68.74 o 
  -2   8  10      392.22      350.27    140.10 o 
   0   8  10      183.01      221.85    135.50 o 
   2   8  10     2391.08     2120.49    290.47 o 
   4   8  10      187.63       68.92    125.87 o 
   6   8  10       83.09       67.46    453.07 o 
   8   8  10      621.26     1096.00    258.29 o 
  10   8  10      269.28       86.04    225.86 o 
  12   8  10      234.68      -16.43    663.47 o 
  14   8  10      131.35      155.93    296.64 o 
  16   8  10      154.45      463.00    321.93 o 
  20   8  10     1662.06     1909.66    542.87 o 
  22   8  10      138.07     -400.60    468.41 o 
  24   8  10      287.88      993.80    521.20 o 
  26   8  10      330.76     1203.19    547.06 o 
  28   8  10        0.04        2.10    738.27 o 
  30   8  10        8.12      273.01    868.66 o 
  32   8  10      852.63     1081.89    604.04 o 
 -37   9  10       99.08      614.46    491.06 o 
 -35   9  10      631.02      587.25    210.14 o 
 -33   9  10       40.20      203.32    207.82 o 
 -31   9  10       57.07      -71.31    192.38 o 
 -29   9  10       48.44      -42.42    194.56 o 
 -27   9  10        1.89      -31.91    176.97 o 
 -25   9  10      820.92      658.39    155.58 o 
 -23   9  10        6.42      101.13    147.06 o 
 -21   9  10      117.91      344.21    137.97 o 
 -19   9  10      629.03      407.01    139.30 o 
 -17   9  10      474.76      306.45    136.09 o 
 -15   9  10        0.19       95.82    110.03 o 
 -13   9  10      117.67      183.04    108.14 o 
 -11   9  10       17.65      -98.20     98.20 o 
  -9   9  10      386.49      291.85    106.01 o 
  -7   9  10      583.93      500.12    106.25 o 
  -5   9  10      703.53      599.00    131.93 o 
  -3   9  10       64.18      251.58    166.35 o 
  -1   9  10      532.40      261.88    156.03 o 
   1   9  10      506.05      435.34    204.50 o 
   3   9  10     1030.41      414.00    775.85 o 
   5   9  10      243.95      280.93    241.34 o 
   7   9  10      594.11     -232.14    246.71 o 
   9   9  10      266.55     -144.68    499.27 o 
  11   9  10      140.44      259.77    251.58 o 
  13   9  10        6.37     -261.63    261.63 o 
  15   9  10       24.81      302.02    789.66 o 
  17   9  10      677.01     1242.34    540.42 o 
  19   9  10      139.20      117.45    470.51 o 
  21   9  10       67.45      369.14    514.90 o 
  23   9  10       50.18      266.72    861.32 o 
  25   9  10       45.85      267.07    884.74 o 
 -28  10  10       90.96       12.41    173.39 o 
 -26  10  10      222.76      614.28    245.09 o 
 -24  10  10       76.29      175.77    207.62 o 
 -22  10  10      110.08      553.62    284.10 o 
 -20  10  10      593.87      630.96    162.87 o 
 -18  10  10       29.54      140.99    151.94 o 
 -16  10  10       46.84       -9.21    164.84 o 
 -14  10  10       68.80      345.57    177.94 o 
 -12  10  10      348.42      241.40    141.42 o 
 -10  10  10       23.31     -213.93    213.93 o 
  -8  10  10      226.76      365.43    305.96 o 
  -6  10  10        0.77      490.21    325.91 o 
  -4  10  10      310.93      336.81    218.88 o 
  -2  10  10       22.83      292.68    223.21 o 
   0  10  10      345.77      898.91    270.93 o 
   2  10  10       50.84       27.80    225.97 o 
   4  10  10      469.55      305.72    350.06 o 
   6  10  10      585.76      237.10    319.49 o 
   8  10  10      239.89      190.85    581.45 o 
  10  10  10      126.77      -62.58    255.16 o 
  12  10  10      109.91     -202.75    840.70 o 
  14  10  10       26.87       80.93    334.39 o 
  16  10  10        1.77       -1.91    319.23 o 
 -61   1  11      486.22      820.80    298.49 o 
 -59   1  11      371.98      480.42    366.10 o 
 -57   1  11       82.15      -67.67    253.51 o 
 -55   1  11       27.30      360.30    269.62 o 
 -53   1  11      519.51      975.92    259.46 o 
 -51   1  11      633.70      498.16    235.39 o 
 -49   1  11      159.18       94.76    239.16 o 
 -47   1  11      723.26      649.38    261.67 o 
 -45   1  11     2113.34     1901.90    233.36 o 
 -43   1  11        3.46       86.84    190.15 o 
 -41   1  11       13.40      116.06    246.28 o 
 -39   1  11     1192.86      988.21    246.74 o 
 -37   1  11     8965.30     9569.50    664.79 o 
 -35   1  11       14.79      208.37    226.95 o 
 -33   1  11     1888.09     2311.64    234.66 o 
 -31   1  11     1513.98     1318.07    263.32 o 
 -29   1  11       28.35      -44.22    162.80 o 
 -27   1  11     8580.36     8236.47    258.32 o 
 -25   1  11     2746.10     2616.26    199.47 o 
 -23   1  11     1643.42     1738.76    179.81 o 
 -21   1  11     1313.41     1693.17    184.50 o 
 -19   1  11     6724.49     6844.82    201.68 o 
 -17   1  11        2.83       -7.93    112.27 o 
 -15   1  11    34216.41    34340.09    454.45 o 
 -13   1  11     9209.21     8537.61    189.98 o 
 -11   1  11     2159.90     2795.55    220.34 o 
  -9   1  11    24701.88    23411.77    292.32 o 
  -7   1  11      380.95      294.33    100.78 o 
  -5   1  11     1149.25      742.02     79.35 o 
  -3   1  11     6303.98     7323.51    134.38 o 
  -1   1  11    12332.93    12123.86    193.82 o 
   1   1  11     4160.77     4884.47    140.70 o 
   3   1  11    12749.35    16436.01    242.43 o 
   5   1  11       60.31       76.36     59.45 o 
   7   1  11     5995.64     5985.63    171.02 o 
   9   1  11     1201.45     1783.34     82.67 o 
  11   1  11      156.14      120.11     67.97 o 
  13   1  11     3683.82     4108.81    110.91 o 
  15   1  11     1632.92     1927.71    132.33 o 
  17   1  11       30.43       92.40     72.56 o 
  19   1  11      151.72      146.99     89.77 o 
  21   1  11    13563.02    15071.42    229.68 o 
  23   1  11    19702.86    18231.96    401.92 o 
  25   1  11      613.04      471.98    114.00 o 
  27   1  11     3106.29     3501.00    322.29 o 
  29   1  11     2766.33     3261.26    177.95 o 
  31   1  11      635.14      188.05    123.10 o 
  33   1  11     1884.53     1743.68    275.79 o 
  35   1  11      400.35      601.62    173.82 o 
  37   1  11      264.03      242.11    138.06 o 
  39   1  11       13.41       77.37    204.14 o 
  41   1  11      384.74      602.20    190.39 o 
  43   1  11      280.56      111.54    161.87 o 
  45   1  11      392.20      316.97    184.00 o 
  47   1  11      161.60       67.03    154.36 o 
  49   1  11       45.11     -218.37    245.66 o 
 -60   2  11      220.58      290.00    307.51 o 
 -58   2  11     1458.27     1148.90    293.52 o 
 -56   2  11       51.52      -70.40    260.16 o 
 -54   2  11      331.57      382.13    243.50 o 
 -52   2  11      472.67      377.39    238.85 o 
 -50   2  11     2817.18     3270.57    379.17 o 
 -48   2  11      116.02       42.51    318.77 o 
 -46   2  11     6795.87     6697.06    375.65 o 
 -44   2  11     5921.11     6349.71    355.45 o 
 -42   2  11       39.08     -104.54    202.57 o 
 -40   2  11     1498.39     1669.21    228.68 o 
 -38   2  11     1436.99     1474.62    220.77 o 
 -36   2  11     8153.72     7785.96    342.84 o 
 -34   2  11      808.16      923.04    213.56 o 
 -32   2  11     2123.37     1706.22    225.43 o 
 -30   2  11    28060.36    27973.90    483.23 o 
 -28   2  11       18.89     -169.75    169.75 o 
 -26   2  11      797.74     1112.87    171.34 o 
 -24   2  11     3962.71     4324.42    203.03 o 
 -22   2  11     5439.36     5943.24    293.15 o 
 -20   2  11      654.07      474.23    144.55 o 
 -18   2  11     1225.13     1559.20    173.96 o 
 -16   2  11     5075.37     4592.79    251.14 o 
 -14   2  11     2371.61     2662.62    202.22 o 
 -12   2  11     6104.38     5893.66    207.09 o 
 -10   2  11     3570.27     2844.04    372.46 o 
  -8   2  11     5908.43     5711.61    153.26 o 
  -6   2  11     5192.99     5554.79    133.52 o 
  -4   2  11     1151.71     1672.54     92.77 o 
  -2   2  11    13194.38    12955.44    180.33 o 
   0   2  11     4748.65     4118.08    123.19 o 
   2   2  11      638.10      353.29     58.62 o 
   4   2  11      743.86      560.14     78.41 o 
   6   2  11      248.38      307.69     83.39 o 
   8   2  11    11681.09    11834.31    296.96 o 
  10   2  11     7871.88     8495.95    131.39 o 
  12   2  11     1557.94     1691.43    134.82 o 
  14   2  11     2948.54     2950.88    126.49 o 
  16   2  11       78.52      -33.42     59.01 o 
  18   2  11    14145.28    14350.77    203.31 o 
  20   2  11     6993.15     6735.75    137.80 o 
  22   2  11       76.88      171.19     92.12 o 
  24   2  11     1434.69     1663.19    129.16 o 
  26   2  11      591.13      507.47     87.84 o 
  28   2  11    15008.43    15483.66    265.28 o 
  30   2  11     1546.37     2432.67    342.44 o 
  32   2  11     1077.28     1299.26    207.20 o 
  34   2  11     1406.49     1588.45    133.35 o 
  36   2  11     1840.91     1360.56    180.79 o 
  38   2  11     2049.21     2507.97    263.21 o 
  40   2  11      257.98      184.97    184.63 o 
  42   2  11      184.82      290.71    180.98 o 
  44   2  11        3.81      -63.13    171.50 o 
  46   2  11      335.87      188.23    228.30 o 
  48   2  11     2029.42     2361.83    650.86 o 
 -59   3  11      339.81     -209.53    359.35 o 
 -57   3  11      613.89      797.48    302.59 o 
 -55   3  11        2.72      149.25    258.27 o 
 -53   3  11      848.74      667.90    320.51 o 
 -51   3  11      313.86      360.59    256.04 o 
 -49   3  11     1715.97     1756.49    311.39 o 
 -47   3  11      581.56      644.74    211.87 o 
 -45   3  11      546.43      338.11    196.18 o 
 -43   3  11     2864.72     2923.08    244.50 o 
 -41   3  11     2048.13     1574.31    228.42 o 
 -39   3  11       34.74      165.68    169.91 o 
 -37   3  11     1015.28     1206.70    197.85 o 
 -35   3  11     2572.15     2231.06    237.16 o 
 -33   3  11     1136.76     1333.99    217.63 o 
 -31   3  11     8976.64     8468.40    321.07 o 
 -29   3  11     6581.53     6481.25    285.12 o 
 -27   3  11     1685.98     2082.65    306.30 o 
 -25   3  11       20.30      273.61    183.25 o 
 -23   3  11       50.23      130.05    126.07 o 
 -21   3  11       52.25        8.55    151.66 o 
 -19   3  11     3653.87     3690.23    347.09 o 
 -17   3  11     1075.91     1719.63    238.59 o 
 -15   3  11      229.93      305.11    127.64 o 
 -13   3  11     3893.96     4219.32    293.96 o 
 -11   3  11       92.01      145.49    134.87 o 
  -9   3  11     5313.02     5142.42    168.02 o 
  -7   3  11    13428.77    13478.21    230.05 o 
  -5   3  11     2414.78     2757.84    111.36 o 
  -3   3  11      422.07      824.80    210.58 o 
  -1   3  11    15285.44    14613.11    171.36 o 
   1   3  11    21132.09    19782.30    194.81 o 
   3   3  11        2.80      -73.92     73.92 o 
   5   3  11    13199.18    13430.55    164.50 o 
   7   3  11    13153.78    12628.73    237.99 o 
   9   3  11     2082.82     1962.40    157.89 o 
  11   3  11    12364.60    12227.27    201.88 o 
  13   3  11        1.25      -40.66     54.10 o 
  15   3  11    24658.99    25351.10    232.19 o 
  17   3  11     2541.90     2793.37    124.23 o 
  19   3  11     1275.10     1373.19     61.72 o 
  21   3  11     3798.69     3706.05     85.43 o 
  23   3  11      625.45      597.81     49.91 o 
  25   3  11      860.30     1027.56    121.21 o 
  27   3  11     1578.07     1707.64    105.05 o 
  29   3  11     1074.60      911.12     70.01 o 
  31   3  11      171.73      404.98     83.86 o 
  33   3  11      101.09      155.11     73.04 o 
  35   3  11       52.24       12.55    111.86 o 
  37   3  11     3223.91     2954.45    122.67 o 
  39   3  11     1174.70      966.68    277.86 o 
  41   3  11     1042.43      717.35    180.72 o 
  43   3  11       12.47     -147.16    176.47 o 
  45   3  11       74.55      120.84    173.10 o 
  47   3  11      511.93      668.79    234.64 o 
 -56   4  11       74.67     -113.97    337.31 o 
 -54   4  11       58.69     -231.70    231.70 o 
 -52   4  11     1071.30     1179.94    322.41 o 
 -50   4  11        4.25      -44.80    194.32 o 
 -48   4  11        0.65      149.65    202.78 o 
 -46   4  11     4604.82     5027.33    286.01 o 
 -44   4  11     1049.03      985.71    210.95 o 
 -42   4  11     1045.69      966.23    244.13 o 
 -40   4  11     3250.49     3381.46    263.23 o 
 -38   4  11      488.65      112.55    201.61 o 
 -36   4  11     5817.31     6180.05    263.96 o 
 -34   4  11     5538.88     4976.17    271.75 o 
 -32   4  11     1764.79     1568.06    195.21 o 
 -30   4  11      220.02       48.51    187.39 o 
 -28   4  11     1215.69     1333.38    205.52 o 
 -26   4  11     2321.45     2409.03    208.11 o 
 -24   4  11      208.39       79.64    151.60 o 
 -22   4  11     1964.93     2074.73    178.59 o 
 -20   4  11       14.89      -16.11    119.60 o 
 -18   4  11     2298.30     2545.42    173.04 o 
 -16   4  11     3670.02     3973.44    213.89 o 
 -14   4  11     2267.34     2374.23    177.95 o 
 -12   4  11       20.26       32.56    103.48 o 
 -10   4  11      742.41      909.16    136.64 o 
  -8   4  11        6.99      159.63    203.04 o 
  -6   4  11     4585.66     3620.50    185.00 o 
  -4   4  11    11432.16    11275.45    256.26 o 
  -2   4  11     2435.62     2596.04    128.71 o 
   0   4  11      853.84     1074.57     68.91 o 
   2   4  11     7887.18     7807.73    166.94 o 
   4   4  11     6336.28     6887.26    126.99 o 
   6   4  11        0.24     -119.30    163.84 o 
   8   4  11     6685.68     7147.50    335.58 o 
  10   4  11     4054.56     3739.17    297.44 o 
  12   4  11      954.58      774.51    268.68 o 
  14   4  11      248.12      166.01    233.70 o 
  16   4  11     4409.31     3905.70    347.73 o 
  18   4  11      111.51      189.36    611.91 o 
  20   4  11     2132.04     1834.85    415.63 o 
  22   4  11      233.63      176.42     45.72 o 
  24   4  11     1577.58     1821.85    217.08 o 
  26   4  11      351.62      279.16     74.51 o 
  28   4  11     3283.95     2948.76    265.14 o 
  30   4  11     2044.51     2152.37    198.32 o 
  32   4  11      200.57       55.70    311.46 o 
  34   4  11     1020.47     1218.45    249.94 o 
  36   4  11      143.89      265.22    563.84 o 
  38   4  11      145.28      -16.82    217.25 o 
  40   4  11       62.83     -134.94    481.04 o 
  42   4  11       45.63       40.00    280.93 o 
  44   4  11      121.08     -243.20    393.74 o 
 -55   5  11      129.82      142.81    269.66 o 
 -53   5  11      956.31      811.38    408.67 o 
 -51   5  11        5.81      275.14    212.28 o 
 -49   5  11       95.77      172.08    220.78 o 
 -47   5  11      415.84      472.19    227.35 o 
 -45   5  11       90.80     -160.31    207.57 o 
 -43   5  11      918.83      707.22    227.80 o 
 -41   5  11      167.96      237.39    219.39 o 
 -39   5  11       15.29      108.58    177.67 o 
 -37   5  11      822.35      598.72    195.02 o 
 -35   5  11      217.45      272.85    163.94 o 
 -33   5  11     1134.65      796.67    192.75 o 
 -31   5  11      372.01      438.49    174.20 o 
 -29   5  11    25158.20    23200.29    410.14 o 
 -27   5  11       10.40       52.60    173.76 o 
 -25   5  11     1547.27     1540.79    192.65 o 
 -23   5  11     8837.96     8681.31    260.18 o 
 -21   5  11     2660.97     3051.59    214.48 o 
 -19   5  11      271.58      368.61    168.37 o 
 -17   5  11      459.07      473.70    153.13 o 
 -15   5  11       52.17      136.05    166.78 o 
 -13   5  11     1836.86     2243.38    155.78 o 
 -11   5  11     7017.63     6574.17    252.98 o 
  -9   5  11    14201.48    15558.67    312.21 o 
  -7   5  11     1177.31     1307.59    126.06 o 
  -5   5  11        7.25      -82.40     95.27 o 
  -3   5  11     8716.36     8627.25    254.51 o 
  -1   5  11      113.97       39.77     47.32 o 
   1   5  11       32.60       28.85     80.74 o 
   3   5  11        6.74       54.66     46.17 o 
   5   5  11      397.42      648.76    198.68 o 
   7   5  11     1329.14     1148.61    207.27 o 
   9   5  11     2321.82     2274.54    243.84 o 
  11   5  11    13673.20    15222.27    444.26 o 
  13   5  11      252.85      -54.55    311.93 o 
  15   5  11       60.93     -267.95    267.95 o 
  17   5  11     2400.36     2759.28    328.00 o 
  21   5  11     9413.74    10455.32    616.80 o 
  23   5  11     2220.99     2452.17    490.78 o 
  25   5  11      167.94     -227.22    398.15 o 
  27   5  11     1914.22     1715.65    829.16 o 
  29   5  11     1824.18     1637.03    412.24 o 
  31   5  11      464.19      144.72    411.43 o 
  33   5  11       18.79      365.64    436.60 o 
  35   5  11     3165.97     2734.27    576.78 o 
  37   5  11       69.37     -325.44    462.47 o 
  39   5  11       27.44     -495.33    495.33 o 
  41   5  11        5.06      501.97    504.77 o 
  43   5  11      156.93     1481.09    605.09 o 
 -52   6  11        4.17     -125.73    382.07 o 
 -50   6  11        0.83       74.39    247.19 o 
 -48   6  11        3.46       75.91    201.46 o 
 -46   6  11      870.09      691.32    226.92 o 
 -44   6  11      352.55      642.07    250.98 o 
 -42   6  11      212.82      213.78    182.74 o 
 -40   6  11      151.74      111.09    169.78 o 
 -38   6  11      243.10      154.93    194.24 o 
 -36   6  11       22.13      -10.81    169.70 o 
 -34   6  11      140.23      295.66    166.09 o 
 -32   6  11      102.35       16.31    206.36 o 
 -30   6  11      732.29      546.29    156.09 o 
 -28   6  11     1142.05     1278.16    195.19 o 
 -26   6  11      934.12      897.99    167.37 o 
 -24   6  11       97.34       56.00    128.60 o 
 -22   6  11      389.35      584.98    178.96 o 
 -20   6  11     1148.92     1549.58    176.08 o 
 -18   6  11      672.94      460.06    283.51 o 
 -16   6  11     1033.65      967.57    181.13 o 
 -14   6  11     2046.37     2529.94    211.86 o 
 -12   6  11     3538.21     3456.26    177.43 o 
 -10   6  11     6845.31     6456.15    217.50 o 
  -8   6  11     2093.94     2252.98    236.58 o 
  -6   6  11     7780.89     7553.67    204.21 o 
  -4   6  11     3592.33     3811.48    202.76 o 
  -2   6  11      186.79      239.32    106.72 o 
   0   6  11      701.82      993.35     83.71 o 
   2   6  11      237.54      230.95     91.43 o 
   4   6  11      246.49      211.02    209.54 o 
   6   6  11      193.71      -48.92    261.76 o 
   8   6  11      234.44      255.91    191.35 o 
  10   6  11     4139.50     4288.65    327.45 o 
  12   6  11      284.10      456.62    407.24 o 
  14   6  11       54.27     -149.83    269.49 o 
  16   6  11     1238.02      740.90    306.91 o 
  18   6  11       24.13     -284.49    284.49 o 
  20   6  11       67.04     -289.57    289.57 o 
  22   6  11     1006.23      305.17    714.15 o 
  24   6  11      964.73     1547.55    690.73 o 
  26   6  11       49.37      -42.30    386.96 o 
  28   6  11       37.33      615.58    467.71 o 
  30   6  11      260.31      179.33    433.81 o 
  32   6  11       12.30     -128.64    440.80 o 
  34   6  11      102.92       95.08    765.54 o 
  36   6  11       57.68     -192.61    826.71 o 
  38   6  11       68.48       54.53    473.66 o 
  40   6  11      574.30     1369.23    605.09 o 
 -47   7  11       15.29      489.93    261.82 o 
 -45   7  11      434.08      234.92    211.93 o 
 -43   7  11     1606.67     1969.24    254.18 o 
 -41   7  11        0.70       32.49    163.88 o 
 -39   7  11      736.43     1041.28    204.66 o 
 -37   7  11     1007.42      769.51    179.14 o 
 -35   7  11       24.95       82.73    151.44 o 
 -33   7  11       30.02      164.96    194.42 o 
 -31   7  11       20.28      128.25    183.32 o 
 -29   7  11     3093.44     3034.44    275.93 o 
 -27   7  11     1699.05     1836.18    216.11 o 
 -25   7  11        2.33      184.11    156.07 o 
 -23   7  11     2040.72     2480.02    194.50 o 
 -21   7  11      331.27       25.71    146.25 o 
 -19   7  11     2025.12     1944.99    232.10 o 
 -17   7  11     1140.16     1206.06    163.89 o 
 -15   7  11     4109.68     4058.72    306.31 o 
 -13   7  11     3138.40     3123.94    206.01 o 
 -11   7  11       42.23      149.55    127.77 o 
  -9   7  11     5857.33     6495.12    151.48 o 
  -7   7  11     1573.40     1778.32    161.22 o 
  -5   7  11     2072.81     1733.41    138.38 o 
  -3   7  11     1207.67     1051.57    107.78 o 
  -1   7  11      974.03      917.71     76.69 o 
   1   7  11     8061.65     7745.32    617.00 o 
   3   7  11     1625.24     1456.88    113.13 o 
   5   7  11      104.80       38.58    191.34 o 
   7   7  11     3043.66     3912.05    288.38 o 
   9   7  11      739.48      512.71    238.38 o 
  11   7  11     1317.61     1106.77    323.92 o 
  13   7  11     1498.57     2119.21    358.82 o 
  15   7  11     1161.20     1676.35    430.95 o 
  17   7  11     4743.63     3972.42    600.20 o 
  19   7  11       62.35      -12.06    280.67 o 
  21   7  11     4438.63     4469.49    632.01 o 
  23   7  11     1306.71      849.78    498.82 o 
  25   7  11      328.62      299.57    458.97 o 
  27   7  11     1712.53     1697.12    945.56 o 
  29   7  11       78.88     -149.61    468.06 o 
  31   7  11     1106.71     1141.32    576.43 o 
  33   7  11      158.83      246.44    511.41 o 
  35   7  11      569.06     -124.79    515.95 o 
 -42   8  11      170.20      402.82    215.46 o 
 -40   8  11      257.57      360.21    244.76 o 
 -38   8  11        7.57      164.31    230.00 o 
 -36   8  11     1898.78     1378.95    249.22 o 
 -34   8  11     1743.80     1826.77    456.15 o 
 -32   8  11     1072.08      768.02    301.88 o 
 -30   8  11     2365.95     1519.50    363.88 o 
 -28   8  11      935.24      989.98    326.19 o 
 -26   8  11      520.48      500.71    215.59 o 
 -24   8  11      394.39      318.56    218.17 o 
 -22   8  11      711.83      475.64    227.67 o 
 -20   8  11       28.71       26.98    149.56 o 
 -18   8  11      586.39      923.21    130.00 o 
 -16   8  11     3320.42     3831.11    163.43 o 
 -14   8  11       21.22       80.45    117.63 o 
 -12   8  11     3403.01     3584.47    146.07 o 
 -10   8  11      322.54      342.44     92.96 o 
  -8   8  11     1752.55     2103.11    205.83 o 
  -6   8  11     9650.31     9045.02    393.28 o 
  -4   8  11      478.32      292.56    101.64 o 
  -2   8  11     1472.99     1145.36    208.33 o 
   0   8  11     5832.07     5133.26    249.93 o 
   2   8  11       12.04      -57.14    157.72 o 
   4   8  11      939.96      901.17    217.44 o 
   6   8  11       67.89      -72.50    185.30 o 
   8   8  11     3013.54     2482.56    612.01 o 
  10   8  11      782.67     1076.50    275.88 o 
  12   8  11      557.35      571.09    264.21 o 
  14   8  11      734.39      957.97    339.58 o 
  16   8  11      137.10     -126.12    310.31 o 
  18   8  11     3116.10     3656.18    594.60 o 
  22   8  11      135.84      449.14    426.86 o 
  24   8  11      515.14      929.13    542.17 o 
  26   8  11        5.64       29.36    462.12 o 
  28   8  11      120.32     -533.08    547.76 o 
  30   8  11       23.68      -23.07    492.53 o 
 -35   9  11       68.25      159.84    210.83 o 
 -33   9  11      128.06      415.31    217.39 o 
 -31   9  11       20.69      511.26    308.74 o 
 -29   9  11      128.64      274.69    342.97 o 
 -27   9  11      545.92      398.80    257.47 o 
 -25   9  11      440.63      299.15    226.22 o 
 -23   9  11       12.92     -165.87    165.87 o 
 -21   9  11      730.43      631.54    161.05 o 
 -19   9  11     1482.89     1693.50    275.11 o 
 -17   9  11       52.33       26.26    130.98 o 
 -15   9  11     1671.44     1801.62    233.34 o 
 -13   9  11     2056.15     1934.28    156.27 o 
 -11   9  11      125.15      292.80    144.92 o 
  -9   9  11     1810.00     1560.92    205.45 o 
  -7   9  11     1356.55      957.23    238.76 o 
  -5   9  11      452.38      336.88    160.07 o 
  -3   9  11      318.89      186.52    143.22 o 
  -1   9  11      955.29      963.39    326.01 o 
   1   9  11     2937.46     3323.84    279.13 o 
   3   9  11      634.53      632.41    222.89 o 
   5   9  11     2402.60     3099.91    779.35 o 
   7   9  11      179.23      -12.43    230.65 o 
   9   9  11      163.35      376.73    289.00 o 
  11   9  11      246.57     -126.75    381.88 o 
  13   9  11        4.76      214.01    261.45 o 
  15   9  11     1474.71      638.67    334.06 o 
  17   9  11     1003.49     1538.07    541.47 o 
  19   9  11        5.60      637.67    378.12 o 
  21   9  11      463.12      840.32    492.76 o 
  23   9  11      330.25     -170.94    526.44 o 
 -26  10  11      360.50       64.09    213.86 o 
 -24  10  11      315.32     1151.35    446.85 o 
 -22  10  11      154.78      613.98    214.97 o 
 -20  10  11       68.01      155.82    186.14 o 
 -18  10  11      116.86      147.86    158.10 o 
 -16  10  11      524.37      306.99    155.64 o 
 -14  10  11      275.80      417.57    181.90 o 
 -12  10  11      961.43      900.40    191.78 o 
 -10  10  11      262.23      -46.80    201.26 o 
  -8  10  11      122.75       22.93    324.00 o 
  -6  10  11      128.57      183.11    235.28 o 
  -4  10  11        3.68      274.05    402.65 o 
  -2  10  11      722.16     1104.33    489.92 o 
   0  10  11      348.56     -354.98    354.98 o 
   2  10  11       38.20      581.67    332.03 o 
   4  10  11      461.99      432.79    276.90 o 
   6  10  11      168.70      253.43    816.58 o 
   8  10  11     1030.83      641.45    537.63 o 
  10  10  11      474.95      711.80    386.58 o 
  12  10  11        2.07     -315.65    878.45 o 
  14  10  11      114.05      307.61    532.38 o 
 -60   0  12      138.37      475.36    358.52 o 
 -58   0  12      716.29      928.90    373.22 o 
 -56   0  12      179.03      117.89    375.89 o 
 -54   0  12     1610.59      652.46    700.17 o 
 -52   0  12      595.78     1128.58    344.61 o 
 -50   0  12     2823.57     3265.38    569.09 o 
 -48   0  12     4291.74     4414.42    728.49 o 
 -46   0  12     1649.60     1532.95    334.32 o 
 -44   0  12     4005.36     3799.54    464.26 o 
 -42   0  12     6726.76     5739.83    402.61 o 
 -40   0  12      156.31      -86.21    246.54 o 
 -38   0  12     5191.83     5710.08    596.35 o 
 -36   0  12        0.45      145.69    252.67 o 
 -34   0  12     7137.15     6746.66    405.26 o 
 -32   0  12     6492.72     5801.32    460.21 o 
 -30   0  12      350.30      -19.23    263.93 o 
 -28   0  12    36213.93    33583.36    766.34 o 
 -26   0  12     3716.92     5094.46    323.85 o 
 -24   0  12       42.63       -2.31    233.48 o 
 -22   0  12     1138.40     2216.79    241.41 o 
 -20   0  12     5229.43     5716.79    704.37 o 
 -18   0  12    69058.12    68788.61   1276.46 o 
 -16   0  12     3648.49     3748.03    236.55 o 
 -14   0  12    74503.84    72725.63   1170.37 o 
 -12   0  12     4149.09     3688.10    467.85 o 
 -10   0  12    12363.39    12129.46    286.51 o 
  -8   0  12     1866.42     2577.65    287.46 o 
  -6   0  12     5739.15     5593.16    205.28 o 
  -4   0  12    55158.86    54869.41    741.07 o 
  -2   0  12    16283.04    15913.43    469.15 o 
   0   0  12       16.46      -35.54     95.03 o 
   2   0  12     1475.42     2586.63    413.99 o 
   4   0  12     4508.49     3957.18    300.35 o 
   6   0  12    13073.14    11560.19    251.06 o 
   8   0  12    14476.69    12846.61    263.27 o 
  10   0  12    19889.77    18428.94    333.79 o 
  12   0  12     8240.10     8499.45    411.25 o 
  14   0  12       38.24     -102.82    120.59 o 
  16   0  12    13493.05    13442.62    324.62 o 
  18   0  12     8725.00     9192.78    252.48 o 
  20   0  12     4920.26     4407.95    200.87 o 
  22   0  12    22505.48    24429.43    521.20 o 
  24   0  12       71.87      249.12    276.68 o 
  26   0  12    28885.81    28103.08    647.66 o 
  28   0  12      107.33      -29.91    155.03 o 
  30   0  12    14784.54    14928.70    399.59 o 
  32   0  12      270.10      504.86    295.04 o 
  34   0  12      903.35     1165.23    241.37 o 
  36   0  12     1654.82     2123.86    297.30 o 
  38   0  12        0.19      -71.58    224.26 o 
  40   0  12      350.42      126.49    353.23 o 
  42   0  12        2.28      105.28    245.54 o 
  44   0  12      545.75      577.51    225.95 o 
  46   0  12     3863.53     4624.90    415.45 o 
  48   0  12      628.60      437.79    245.10 o 
 -59   1  12      256.56      185.73    264.73 o 
 -57   1  12      474.46      924.03    278.09 o 
 -55   1  12     1707.71     1975.73    275.23 o 
 -53   1  12      275.86      477.11    245.71 o 
 -51   1  12      115.50      247.43    230.11 o 
 -49   1  12       14.17     -244.76    244.76 o 
 -47   1  12     4011.10     3850.46    329.62 o 
 -45   1  12      730.44      491.84    205.65 o 
 -43   1  12      122.52       60.17    193.22 o 
 -41   1  12     3090.39     3306.96    247.16 o 
 -39   1  12     1226.45     1401.40    217.86 o 
 -37   1  12    13362.60    12993.86    361.87 o 
 -35   1  12    11333.14    10566.11    341.89 o 
 -33   1  12      166.64      338.82    223.80 o 
 -31   1  12     3224.75     3473.64    250.26 o 
 -29   1  12     3086.91     3217.11    238.47 o 
 -27   1  12    20293.79    20377.63    418.08 o 
 -25   1  12     2065.67     2353.89    207.20 o 
 -23   1  12     2537.48     2879.73    205.89 o 
 -21   1  12    31899.31    30035.38    444.98 o 
 -19   1  12    13501.93    13466.22    300.51 o 
 -17   1  12      716.20      542.25    139.32 o 
 -15   1  12     2234.20     2067.48    140.46 o 
 -13   1  12       98.16      125.46    105.86 o 
 -11   1  12     2259.75     2380.22    155.61 o 
  -9   1  12      241.93      311.88     88.09 o 
  -7   1  12     8332.41     8698.84    174.86 o 
  -5   1  12      514.24      428.13     82.66 o 
  -3   1  12    12243.64    12851.30    177.90 o 
  -1   1  12    10765.83    10095.19    173.13 o 
   1   1  12     1467.81     1663.54    128.55 o 
   3   1  12     5822.42     5923.00    138.44 o 
   5   1  12     7889.22     8390.38    148.71 o 
   7   1  12     9936.31    10712.20    197.31 o 
   9   1  12     5060.71     5004.82    122.68 o 
  11   1  12     3365.26     3444.74    110.99 o 
  13   1  12     1537.44     1639.38    100.80 o 
  15   1  12      618.99      747.05    109.62 o 
  17   1  12      254.33      289.34     91.01 o 
  19   1  12      272.42      284.26    105.76 o 
  21   1  12     2871.58     2919.10    177.83 o 
  23   1  12     9361.91     9394.06    190.79 o 
  25   1  12     1391.89     1389.51    194.76 o 
  27   1  12     3116.80     3051.07    247.76 o 
  29   1  12      220.42       69.83    102.62 o 
  31   1  12      971.32     1177.73    175.18 o 
  33   1  12     5342.52     5184.41    402.45 o 
  35   1  12     1100.81      659.77    243.39 o 
  37   1  12      785.43      616.43    231.08 o 
  39   1  12      309.31      338.85    134.37 o 
  41   1  12        0.27       57.87    146.30 o 
  43   1  12      114.57      114.13    137.24 o 
  45   1  12      587.97      496.79    180.65 o 
  47   1  12       96.57       81.09    156.54 o 
 -58   2  12      280.40      356.78    263.43 o 
 -56   2  12      173.53      445.41    239.91 o 
 -54   2  12       94.84      209.94    218.02 o 
 -52   2  12     1148.98     1034.76    288.09 o 
 -50   2  12      455.98      294.61    224.37 o 
 -48   2  12      545.61      433.52    211.02 o 
 -46   2  12     1142.43      997.02    222.32 o 
 -44   2  12       34.38      269.32    206.82 o 
 -42   2  12     3588.00     3162.30    274.05 o 
 -40   2  12      453.90      684.90    193.74 o 
 -38   2  12      698.03      667.90    231.83 o 
 -36   2  12      655.15      649.70    208.49 o 
 -34   2  12     2530.16     2448.63    246.71 o 
 -32   2  12      803.38      624.64    188.50 o 
 -30   2  12     1513.40     1651.62    244.84 o 
 -28   2  12     7341.69     7013.96    321.29 o 
 -26   2  12     1335.47     1452.58    209.48 o 
 -24   2  12     1847.92     1939.74    182.72 o 
 -22   2  12     1451.54     1557.87    185.48 o 
 -20   2  12      682.19      831.90    166.00 o 
 -18   2  12     5402.93     5266.45    178.52 o 
 -16   2  12      783.77      692.11    153.56 o 
 -14   2  12        8.25       60.33    117.80 o 
 -12   2  12       58.98       11.69    100.71 o 
 -10   2  12     1704.04     1810.13    137.91 o 
  -8   2  12      263.83      332.04     93.31 o 
  -6   2  12     3028.46     2772.39    140.54 o 
  -4   2  12        8.45       61.77     92.46 o 
  -2   2  12      877.96     1216.38     89.70 o 
   0   2  12       29.78       38.60     71.76 o 
   2   2  12      660.04      660.18     75.34 o 
   4   2  12     2783.47     2996.57    168.37 o 
   6   2  12     1609.83     1885.61    193.06 o 
   8   2  12     1719.79     1890.66     86.51 o 
  10   2  12      275.28      313.43     61.43 o 
  12   2  12      229.43      231.02     67.15 o 
  14   2  12     9216.97     8790.18    240.80 o 
  16   2  12      593.17      657.95     93.22 o 
  18   2  12      599.84      510.05     90.14 o 
  20   2  12      110.23      177.79    100.07 o 
  22   2  12     1407.43     1275.95    116.40 o 
  24   2  12      857.71      788.08    150.92 o 
  26   2  12     1856.12     2118.08    148.61 o 
  28   2  12        3.61      112.36     95.86 o 
  30   2  12      101.14      175.25    129.34 o 
  32   2  12      705.64      870.50     93.97 o 
  34   2  12       88.11       48.04    131.63 o 
  36   2  12      424.36      461.34    132.00 o 
  38   2  12      905.60      472.77    142.22 o 
  40   2  12      182.89       24.16    121.25 o 
  42   2  12       39.63       76.14    130.14 o 
  44   2  12      153.07       29.94    169.13 o 
  46   2  12        2.01       95.58    254.71 o 
 -57   3  12      398.88      575.95    304.37 o 
 -55   3  12      513.42      576.06    268.96 o 
 -53   3  12      146.18      199.65    253.00 o 
 -51   3  12        9.03     -228.73    228.73 o 
 -49   3  12      115.96     -207.58    222.19 o 
 -47   3  12       71.23     -200.36    200.36 o 
 -45   3  12      455.61      407.91    243.21 o 
 -43   3  12       45.82      454.69    197.79 o 
 -41   3  12     1491.44      969.01    233.73 o 
 -39   3  12     3362.50     3611.42    271.86 o 
 -37   3  12     3307.95     3425.83    699.30 o 
 -35   3  12     1886.29     1485.93    201.29 o 
 -33   3  12     1761.82     2022.78    255.67 o 
 -31   3  12      305.81      177.16    184.38 o 
 -29   3  12     3139.13     3003.60    314.48 o 
 -27   3  12        6.57      -82.82    165.75 o 
 -25   3  12     1626.24     1535.69    349.22 o 
 -23   3  12     1071.89     1279.10    209.82 o 
 -21   3  12       61.82      -58.65    132.59 o 
 -19   3  12     2347.92     2471.79    275.70 o 
 -17   3  12      515.04      805.66    130.30 o 
 -15   3  12      309.23      244.36    135.50 o 
 -13   3  12     2149.96     2592.83    165.79 o 
 -11   3  12     1218.98     1066.94    139.31 o 
  -9   3  12     1540.35     2053.16    170.85 o 
  -7   3  12      178.55      259.79    112.24 o 
  -5   3  12      831.19     1298.99     97.18 o 
  -3   3  12     3759.65     5114.73    108.91 o 
  -1   3  12     1908.65     1910.05    119.70 o 
   1   3  12     2158.35     2521.17    112.69 o 
   3   3  12     1431.24     1493.25    135.28 o 
   5   3  12     3929.47     3844.54    130.68 o 
   7   3  12     7510.58     7192.26    150.10 o 
   9   3  12     1713.58     1317.50    163.86 o 
  11   3  12      917.70     1087.20     96.61 o 
  13   3  12     1552.40     1581.74    117.32 o 
  15   3  12      170.06      205.86     45.02 o 
  17   3  12      710.51      823.28     68.15 o 
  19   3  12      953.32      875.85    109.64 o 
  21   3  12       16.32      -16.20    106.38 o 
  23   3  12      166.89       -8.60    166.33 o 
  25   3  12      982.89      825.68     59.97 o 
  27   3  12       80.03      -21.21     51.05 o 
  29   3  12      116.93       86.50     96.84 o 
  31   3  12      892.94      806.39     71.18 o 
  33   3  12       41.73      177.51     66.67 o 
  35   3  12      327.49      245.04     77.24 o 
  37   3  12      706.87      709.78    161.93 o 
  39   3  12       93.13       60.85    160.99 o 
  41   3  12      535.34      578.45    186.76 o 
  43   3  12        4.38      102.27    219.79 o 
  45   3  12       33.73       75.37    178.75 o 
 -56   4  12      568.50      648.03    309.13 o 
 -54   4  12      621.58      726.75    265.60 o 
 -52   4  12      292.88      343.53    247.42 o 
 -50   4  12      582.28      771.35    253.79 o 
 -48   4  12        5.05     -227.59    227.59 o 
 -46   4  12       76.77      311.43    202.90 o 
 -44   4  12      580.94      752.47    257.44 o 
 -42   4  12      100.80      -52.32    193.61 o 
 -40   4  12      189.89      415.84    206.22 o 
 -38   4  12      182.74      281.94    254.14 o 
 -36   4  12     1778.00     2483.82    491.89 o 
 -34   4  12      353.24      369.04    188.74 o 
 -32   4  12        7.36     -171.13    171.13 o 
 -30   4  12     3487.52     2890.01    197.41 o 
 -28   4  12       35.86      -96.35    154.22 o 
 -26   4  12      153.51       73.77    156.94 o 
 -24   4  12      896.12     1117.00    161.97 o 
 -22   4  12     1696.84     2392.34    261.68 o 
 -20   4  12       82.44       75.54    151.71 o 
 -18   4  12      735.46      825.40    219.03 o 
 -16   4  12      598.26      546.79    190.45 o 
 -14   4  12      228.48      294.56    136.52 o 
 -12   4  12     1652.75     1841.15    225.18 o 
 -10   4  12     1112.31     1161.05    145.79 o 
  -8   4  12      202.06       45.46    147.03 o 
  -6   4  12     1206.95     1201.95    194.06 o 
  -4   4  12     3519.72     3737.63    179.68 o 
  -2   4  12      445.78      383.20     91.98 o 
   0   4  12     1410.41     1456.80     90.02 o 
   2   4  12     2660.21     2475.05    136.53 o 
   4   4  12       63.24       67.02     92.39 o 
   6   4  12       73.54      -79.28     79.28 o 
   8   4  12     2332.40     1979.99    236.12 o 
  10   4  12      827.79      737.26    197.20 o 
  12   4  12     1252.55     1434.03    210.99 o 
  14   4  12     5544.96     5962.82    547.76 o 
  16   4  12     6305.37     7398.68    486.84 o 
  18   4  12        7.08     -291.39    331.03 o 
  20   4  12     1341.07      878.10    658.22 o 
  22   4  12      613.09      356.21    511.33 o 
  24   4  12     1000.10      907.65    311.98 o 
  26   4  12      801.44      553.48    276.15 o 
  28   4  12      506.35      409.72    126.89 o 
  30   4  12      160.45      188.45     95.06 o 
  32   4  12     1939.12     1856.43    204.33 o 
  34   4  12      502.59      457.72    232.23 o 
  36   4  12      542.32      384.52    429.96 o 
  38   4  12       19.95      114.96    283.34 o 
  40   4  12      656.43      313.56    469.11 o 
  42   4  12       19.60      348.53    311.97 o 
 -53   5  12       78.13      144.06    299.45 o 
 -51   5  12        6.68       28.85    223.78 o 
 -49   5  12       61.01      -62.63    211.88 o 
 -47   5  12     1503.05     1583.55    270.81 o 
 -45   5  12      612.08     1061.00    274.24 o 
 -43   5  12      686.44      749.60    226.09 o 
 -41   5  12     1728.15     1337.33    250.31 o 
 -39   5  12      117.90      389.13    171.77 o 
 -37   5  12     1340.64     1361.57    189.22 o 
 -35   5  12     4170.81     3731.43    236.41 o 
 -33   5  12      468.35      369.95    167.93 o 
 -31   5  12     2699.30     2756.46    336.96 o 
 -29   5  12      222.72      556.28    211.15 o 
 -27   5  12      735.67      869.76    243.32 o 
 -25   5  12     3602.81     3929.66    214.66 o 
 -23   5  12      391.19      570.34    173.87 o 
 -21   5  12    13042.98    13540.28    302.83 o 
 -19   5  12     2638.24     2618.27    222.61 o 
 -17   5  12        8.43       26.97    132.83 o 
 -15   5  12     5829.56     5975.02    352.12 o 
 -13   5  12     2746.05     2663.86    185.36 o 
 -11   5  12      335.52      442.40    157.62 o 
  -9   5  12     1170.57     1053.93    161.83 o 
  -7   5  12      302.25      193.07    144.95 o 
  -5   5  12     2522.36     2810.66    145.19 o 
  -3   5  12     6618.06     6475.05    134.40 o 
  -1   5  12     1923.33     2023.74    165.40 o 
   1   5  12      905.43     1244.02    106.02 o 
   3   5  12      737.03      920.17     80.61 o 
   5   5  12     4945.80     4389.21    438.65 o 
   7   5  12     5317.32     4526.66    282.77 o 
   9   5  12     8416.19     8484.70    344.53 o 
  11   5  12     4436.37     4807.85    448.04 o 
  13   5  12     1248.40      931.81    290.43 o 
  15   5  12        3.54      396.70    458.12 o 
  17   5  12       46.02     -169.52    249.39 o 
  19   5  12     1573.36     3337.74   2086.18 o 
  21   5  12     2334.36     2008.50    381.20 o 
  23   5  12     3899.65     5640.18    979.12 o 
  25   5  12      569.58     1000.79    456.88 o 
  27   5  12      200.16      253.43    399.55 o 
  29   5  12      410.20      549.16    440.10 o 
  31   5  12     1214.12     1575.12    510.01 o 
  33   5  12      905.89      859.57    816.23 o 
  35   5  12      728.84      347.11    783.37 o 
  37   5  12      259.29      215.68    461.07 o 
  39   5  12      446.54      702.62    522.24 o 
  41   5  12      557.16      230.36    503.72 o 
 -50   6  12      794.93      856.94    258.84 o 
 -48   6  12      462.93      482.92    204.78 o 
 -46   6  12       26.17      370.88    192.43 o 
 -44   6  12      146.20      737.79    375.18 o 
 -42   6  12       25.24      112.89    194.43 o 
 -40   6  12     1096.93     1010.53    198.59 o 
 -38   6  12      741.33      928.89    201.14 o 
 -36   6  12      417.24      860.41    192.50 o 
 -34   6  12     2363.65     3054.64    223.08 o 
 -32   6  12      118.91      247.45    165.61 o 
 -30   6  12      707.97      891.97    251.43 o 
 -28   6  12     3921.87     4974.15    249.00 o 
 -26   6  12     2623.71     2539.86    197.74 o 
 -24   6  12     4656.97     4832.00    270.60 o 
 -22   6  12     1195.74     1215.87    236.71 o 
 -20   6  12      174.80      323.69    169.43 o 
 -18   6  12     2542.04     3171.98    250.78 o 
 -16   6  12      612.89      468.39    174.21 o 
 -14   6  12     1331.52     1070.53    148.99 o 
 -12   6  12     5709.46     5090.69    209.31 o 
 -10   6  12     4358.84     4532.44    177.66 o 
  -8   6  12     2699.74     2743.79    167.43 o 
  -6   6  12    19064.08    20045.41    318.11 o 
  -4   6  12       62.26       -0.85     57.62 o 
  -2   6  12     1476.31     1472.67     87.82 o 
   0   6  12      729.69      876.38     76.93 o 
   2   6  12     1373.99     1358.41    136.81 o 
   4   6  12      381.38      397.25    265.69 o 
   6   6  12      519.07      320.23    200.12 o 
   8   6  12     1308.30     1065.92    328.01 o 
  10   6  12     3943.26     4293.85    326.50 o 
  12   6  12      669.14      682.98    242.28 o 
  14   6  12     2459.22     3262.19    372.12 o 
  16   6  12     2248.47     2161.74    370.22 o 
  18   6  12     2151.08     4991.81   2799.99 o 
  20   6  12      107.57        8.17    259.63 o 
  22   6  12       27.41       87.06    337.59 o 
  24   6  12      505.23      255.53    431.71 o 
  26   6  12      822.09      819.02    805.04 o 
  28   6  12        1.74      452.68    460.02 o 
  30   6  12     1600.17     2599.69    572.93 o 
  32   6  12     3967.18     4533.46    684.44 o 
  34   6  12     1251.38     1766.68    594.60 o 
  36   6  12       51.89      964.44    562.10 o 
  38   6  12       55.45      994.85    587.26 o 
 -47   7  12       11.36       26.73    243.30 o 
 -45   7  12      528.73      747.01    256.64 o 
 -43   7  12     1289.24     1173.48    238.80 o 
 -41   7  12      260.44      684.34    277.53 o 
 -39   7  12      102.92      -68.36    184.28 o 
 -37   7  12     1578.40     1276.88    250.47 o 
 -35   7  12        4.70      493.42    195.28 o 
 -33   7  12      414.14      534.77    183.13 o 
 -31   7  12     4128.62     4052.11    251.63 o 
 -29   7  12     2012.61     2297.24    247.86 o 
 -27   7  12     2649.41     2724.23    243.27 o 
 -25   7  12     2777.57     2628.95    267.25 o 
 -23   7  12      909.43      762.15    220.48 o 
 -21   7  12      661.04      431.89    171.35 o 
 -19   7  12     1215.69     1239.51    199.45 o 
 -17   7  12     1403.01     1441.69    234.14 o 
 -15   7  12       95.63      157.25    134.08 o 
 -13   7  12        6.35      -89.52    161.24 o 
 -11   7  12     1444.70     1581.18    105.55 o 
  -9   7  12        0.27       72.59     76.27 o 
  -7   7  12     4051.81     3358.32    148.81 o 
  -5   7  12     5578.17     4895.76    185.25 o 
  -3   7  12       90.89        0.85    108.01 o 
  -1   7  12     1962.94     1935.70    143.56 o 
   1   7  12      607.28      550.56    148.41 o 
   3   7  12     2767.92     2727.90    272.08 o 
   5   7  12     1615.63     1639.22    271.32 o 
   7   7  12       14.07     -225.16    225.16 o 
   9   7  12     1716.39     1442.43    254.59 o 
  11   7  12       31.08     -122.66    247.73 o 
  13   7  12      246.38     -232.91    292.31 o 
  15   7  12        2.17      -72.84    236.35 o 
  17   7  12      508.24      790.29    664.34 o 
  19   7  12       25.96     1009.18    484.49 o 
  21   7  12       16.09      175.83    752.96 o 
  23   7  12      160.94     -256.93    460.37 o 
  25   7  12      174.50       -8.39    422.27 o 
  27   7  12      151.34      470.86    494.98 o 
  29   7  12       28.67     -144.37    477.50 o 
  31   7  12      157.28      676.05    921.79 o 
  33   7  12     1144.21     1271.36   1042.39 o 
 -40   8  12       90.53     -148.55    220.30 o 
 -38   8  12      103.85      136.55    247.51 o 
 -36   8  12      184.22      311.56    354.58 o 
 -34   8  12      155.79     -223.84    234.96 o 
 -32   8  12     3519.09     3046.96    343.65 o 
 -30   8  12      990.67      734.43    214.41 o 
 -28   8  12       37.81      -62.48    171.34 o 
 -26   8  12      317.94      769.10    208.90 o 
 -24   8  12      755.78      455.63    210.95 o 
 -22   8  12        4.61     -185.74    188.26 o 
 -20   8  12      105.07      -59.63    193.39 o 
 -18   8  12        1.70      154.34    127.65 o 
 -16   8  12      197.08       70.12    123.44 o 
 -14   8  12      137.24      202.03     96.33 o 
 -12   8  12      862.16      958.99    206.60 o 
 -10   8  12      749.22      690.74     86.91 o 
  -8   8  12      378.54      206.07     98.96 o 
  -6   8  12      675.29      484.30    141.58 o 
  -4   8  12      965.07      858.89    137.62 o 
  -2   8  12       68.56       89.66     79.74 o 
   0   8  12      229.62      166.69    118.71 o 
   2   8  12     1125.38     1438.71    271.14 o 
   4   8  12       16.09      280.50    278.37 o 
   6   8  12       24.10       15.11    188.97 o 
   8   8  12       45.35     -290.10    290.10 o 
  10   8  12      199.42      629.53    403.09 o 
  12   8  12       26.59     -263.80    263.80 o 
  14   8  12       31.93     -299.36    299.36 o 
  16   8  12       27.76     -358.42    358.42 o 
  18   8  12      181.29      879.05    366.05 o 
  20   8  12       23.74      174.07    450.58 o 
  22   8  12      159.92      258.48    471.38 o 
  24   8  12        0.05     -295.38    858.17 o 
  26   8  12      319.02      605.79    934.73 o 
  28   8  12       65.38      825.31    584.82 o 
 -33   9  12      261.47      476.06    206.19 o 
 -31   9  12        1.57      364.31    232.09 o 
 -29   9  12        5.47      278.61    198.69 o 
 -27   9  12      203.42      166.68    190.10 o 
 -25   9  12       48.24      134.11    230.58 o 
 -23   9  12      131.77      245.89    171.72 o 
 -21   9  12      238.20      236.42    129.87 o 
 -19   9  12      111.03       24.81    123.75 o 
 -17   9  12       35.80      128.69    161.75 o 
 -15   9  12        7.49       17.16    109.43 o 
 -13   9  12      292.41      -26.60    173.92 o 
 -11   9  12      140.42      125.06    169.36 o 
  -9   9  12      128.28      122.92    107.24 o 
  -7   9  12      139.01      -43.88    118.49 o 
  -5   9  12      459.61      887.58    251.57 o 
  -3   9  12       12.60      142.47    200.21 o 
  -1   9  12       79.01     -251.19    283.35 o 
   1   9  12       10.30     -140.49    225.24 o 
   3   9  12       24.14      -75.13    203.52 o 
   5   9  12        0.60      170.36    352.09 o 
   7   9  12       60.25      151.41    250.64 o 
   9   9  12       72.63      142.67    274.36 o 
  11   9  12       70.32      382.41    406.18 o 
  13   9  12      117.08      345.23    431.72 o 
  15   9  12        0.11     -296.69    296.69 o 
  17   9  12      131.49      228.35    361.73 o 
  19   9  12      254.42      299.22    554.06 o 
  21   9  12      313.74      595.31    498.24 o 
 -22  10  12       77.26      167.73    170.50 o 
 -20  10  12      379.86      965.04    461.46 o 
 -18  10  12       30.69      -58.61    208.53 o 
 -16  10  12       85.28       81.96    153.15 o 
 -14  10  12       25.93     -270.94    370.90 o 
 -12  10  12      792.23      564.25    320.11 o 
 -10  10  12      204.64      108.75    376.77 o 
  -8  10  12       40.19      -54.15    318.77 o 
  -6  10  12       38.35      -18.88    259.52 o 
  -4  10  12       34.41     1071.24    641.55 o 
  -2  10  12      118.49       19.63    242.50 o 
   0  10  12      280.87      216.09    301.65 o 
   2  10  12      756.17      568.39    516.65 o 
   4  10  12        4.94     -358.47    358.47 o 
   6  10  12       11.92       33.59    416.60 o 
   8  10  12      422.56      982.27    573.98 o 
  10  10  12       36.59      606.21    386.19 o 
 -59   1  13      671.12      519.93    314.02 o 
 -57   1  13     1093.41     1438.99    303.69 o 
 -55   1  13      126.49      164.25    247.70 o 
 -53   1  13     1685.35     2297.95    300.62 o 
 -51   1  13      884.56     1023.93    245.04 o 
 -49   1  13     1717.36     1873.36    257.03 o 
 -47   1  13      234.00      311.52    209.16 o 
 -45   1  13     5947.55     5870.79    334.90 o 
 -43   1  13     1794.26     1713.09    235.24 o 
 -41   1  13     2244.36     2232.51    236.70 o 
 -39   1  13      807.50     1070.66    290.81 o 
 -37   1  13     9449.57     9464.90    423.92 o 
 -35   1  13      466.20      157.79    195.32 o 
 -33   1  13     1412.13     1932.24    336.53 o 
 -31   1  13      541.62      472.90    184.47 o 
 -29   1  13      511.36      553.33    220.12 o 
 -27   1  13       88.06      190.67    159.63 o 
 -25   1  13      331.63      494.31    162.03 o 
 -23   1  13     5863.86     6270.16    238.45 o 
 -21   1  13      960.08     1154.89    162.14 o 
 -19   1  13      719.37      796.55    181.97 o 
 -17   1  13     2024.01     2142.50    147.44 o 
 -15   1  13     7031.30     6803.05    298.23 o 
 -13   1  13       43.45      144.41    103.36 o 
 -11   1  13     4847.33     5301.13    339.25 o 
  -9   1  13    14142.80    15494.99    254.03 o 
  -7   1  13     2730.91     2744.62    132.29 o 
  -5   1  13      131.31       69.34    108.91 o 
  -3   1  13     4239.91     4782.75    343.98 o 
  -1   1  13     8627.91     9614.45    210.83 o 
   1   1  13     1033.34      791.28     90.27 o 
   3   1  13       31.16      197.96    112.15 o 
   5   1  13       89.85      201.09     91.61 o 
   7   1  13     4269.76     4335.28    162.09 o 
   9   1  13     1651.49     1399.42     87.40 o 
  11   1  13     3766.65     4132.64    131.70 o 
  13   1  13     1174.58     1201.13     91.84 o 
  15   1  13    11075.41    11193.45    182.93 o 
  17   1  13     1099.89     1144.22    193.45 o 
  19   1  13     2820.21     3288.75    133.15 o 
  21   1  13      270.36      288.76    123.28 o 
  23   1  13     2348.21     2655.67    159.81 o 
  25   1  13      643.07      638.27    125.31 o 
  27   1  13     1256.74     1189.57    117.89 o 
  29   1  13     3048.85     2453.22    158.85 o 
  31   1  13      670.26      858.82    127.11 o 
  33   1  13        1.07      110.21    196.22 o 
  35   1  13     1484.37     1151.12    182.86 o 
  37   1  13        3.10      118.69    122.53 o 
  39   1  13      260.10      298.85    147.05 o 
  41   1  13       53.57       51.48    149.78 o 
  43   1  13       30.06     -118.50    152.83 o 
  45   1  13      870.55      778.32    191.58 o 
 -58   2  13      587.34      412.09    277.00 o 
 -56   2  13     1118.77     1067.22    302.12 o 
 -54   2  13       53.42      -17.34    222.74 o 
 -52   2  13      413.02      596.85    254.03 o 
 -50   2  13     2618.72     2984.64    316.10 o 
 -48   2  13      262.91      230.61    347.33 o 
 -46   2  13     1854.01     1248.98    283.56 o 
 -44   2  13     2547.99     2630.65    371.10 o 
 -42   2  13      734.57     1094.17    268.00 o 
 -40   2  13     1025.79     1122.00    325.61 o 
 -38   2  13       29.97      425.15    203.94 o 
 -36   2  13     3714.59     4118.98    250.67 o 
 -34   2  13      149.03       12.86    162.40 o 
 -32   2  13     4770.09     4952.46    263.07 o 
 -30   2  13    10402.98    10219.91    380.24 o 
 -28   2  13      893.59      833.13    185.51 o 
 -26   2  13     1107.03     1029.74    223.19 o 
 -24   2  13     2626.77     2654.98    216.71 o 
 -22   2  13     1593.83     1513.80    191.98 o 
 -20   2  13     7160.80     7237.07    238.76 o 
 -18   2  13       12.79      -89.10    117.83 o 
 -16   2  13    11426.13    11877.09    276.28 o 
 -14   2  13     2053.75     2122.53    151.54 o 
 -12   2  13    17977.84    16890.81    266.49 o 
 -10   2  13    17602.41    16603.60    255.97 o 
  -8   2  13      260.21      226.67    109.98 o 
  -6   2  13    32487.99    31076.99    372.55 o 
  -4   2  13     1910.08     2876.00    139.34 o 
  -2   2  13    11234.18    11213.32    193.60 o 
   0   2  13     6563.00     7195.89    207.58 o 
   2   2  13     5720.46     6209.19    133.22 o 
   4   2  13     4369.88     4582.04    141.57 o 
   6   2  13     1974.91     2319.50    118.34 o 
   8   2  13    31089.51    33474.76    351.79 o 
  10   2  13     4285.09     3617.55    144.47 o 
  12   2  13    13235.59    13300.01    187.35 o 
  14   2  13     8216.17     8261.33    172.69 o 
  16   2  13     2128.23     2084.33    229.53 o 
  18   2  13    14496.05    14452.65    403.28 o 
  20   2  13     1767.27     1879.01    112.10 o 
  22   2  13      840.64      694.79    108.18 o 
  24   2  13     1458.63     1843.05    195.60 o 
  26   2  13      868.76      723.09     92.59 o 
  28   2  13     1117.45     1641.28    195.13 o 
  30   2  13       76.98        6.95    191.78 o 
  32   2  13      287.76      242.37     97.84 o 
  34   2  13     1716.30     2150.01    283.00 o 
  36   2  13      131.29      253.23    137.88 o 
  38   2  13      990.95      747.58    148.38 o 
  40   2  13       55.41        8.64     93.21 o 
  42   2  13        2.49      -94.68    190.22 o 
  44   2  13      786.94      751.26    208.87 o 
 -57   3  13      696.39       91.75    278.01 o 
 -55   3  13       67.83      239.95    253.42 o 
 -53   3  13       79.30      290.82    228.17 o 
 -51   3  13      465.07      592.42    288.65 o 
 -49   3  13     2255.04     1966.89    262.37 o 
 -47   3  13     1683.57      887.70    251.19 o 
 -45   3  13      257.50      183.53    198.86 o 
 -43   3  13     3247.35     3391.06    293.65 o 
 -41   3  13     3933.59     4617.94    305.08 o 
 -39   3  13      757.11      939.68    224.20 o 
 -37   3  13     7629.30     7729.27    295.54 o 
 -35   3  13     3526.14     3306.70    233.95 o 
 -33   3  13     2702.54     3021.84    225.88 o 
 -31   3  13      132.70      303.21    187.08 o 
 -29   3  13      121.36      227.24    168.98 o 
 -27   3  13     7161.48     6820.11    406.17 o 
 -25   3  13        5.25     -176.77    176.77 o 
 -23   3  13      136.28     -134.23    147.25 o 
 -21   3  13      207.64      537.86    141.96 o 
 -19   3  13     9655.37     8747.94    268.83 o 
 -17   3  13     4747.37     3801.01    237.56 o 
 -15   3  13       32.42      184.95    141.71 o 
 -13   3  13    18618.48    18647.20    291.38 o 
 -11   3  13      145.58      170.58    174.19 o 
  -9   3  13    20041.01    20880.43    317.20 o 
  -7   3  13     5473.58     5983.16    192.54 o 
  -5   3  13     1478.62     1830.47    103.29 o 
  -3   3  13      537.16      406.35     95.67 o 
  -1   3  13     2409.75     2762.76    112.07 o 
   1   3  13       57.08      122.89     64.23 o 
   3   3  13     1818.09     1859.51     93.17 o 
   5   3  13     3242.22     3528.55    178.29 o 
   7   3  13     4724.46     5192.89    227.85 o 
   9   3  13     2155.67     1972.73    128.87 o 
  11   3  13     6936.37     7495.56    184.45 o 
  13   3  13       24.03      -28.78     67.75 o 
  15   3  13     5155.66     4718.29    181.20 o 
  17   3  13     2331.22     2472.30    119.81 o 
  19   3  13     1993.01     2120.15     79.81 o 
  21   3  13     2566.76     2287.12    169.86 o 
  23   3  13     2279.73     2301.84    179.23 o 
  25   3  13    12111.88    11135.08    292.08 o 
  27   3  13     5692.90     5460.88    200.56 o 
  29   3  13     1062.80     1123.65     97.70 o 
  31   3  13      851.67      689.80    130.78 o 
  33   3  13       50.81      115.21     90.22 o 
  35   3  13      871.50      432.06    268.11 o 
  37   3  13     1409.17     1020.06    174.97 o 
  39   3  13      207.16      221.79    176.51 o 
  41   3  13      513.60      471.69    172.06 o 
  43   3  13        3.51      -25.67    269.87 o 
 -56   4  13      606.60      130.65    402.80 o 
 -54   4  13      158.96      127.08    368.94 o 
 -52   4  13      460.75      584.18    257.63 o 
 -50   4  13        9.82      114.54    210.17 o 
 -48   4  13      160.28      120.67    237.52 o 
 -46   4  13     2197.97     2546.07    318.92 o 
 -44   4  13      222.85       52.65    208.36 o 
 -42   4  13      615.14      776.78    213.30 o 
 -40   4  13     3341.56     3736.51    337.80 o 
 -38   4  13      651.68      314.51    201.22 o 
 -36   4  13       10.29     -221.09    221.09 o 
 -34   4  13      838.15      607.55    182.68 o 
 -32   4  13      546.08      565.08    161.76 o 
 -30   4  13     2120.08     2486.61    402.01 o 
 -28   4  13      504.24      351.24    172.80 o 
 -26   4  13     3380.78     3477.36    214.38 o 
 -24   4  13        2.59      -78.13    259.81 o 
 -22   4  13     3827.67     4705.26    286.24 o 
 -20   4  13      587.59      564.67    160.45 o 
 -18   4  13       97.99       14.72    129.81 o 
 -16   4  13       17.35     -105.37    142.85 o 
 -14   4  13     2376.20     2484.96    243.04 o 
 -12   4  13    19910.92    18524.57    350.61 o 
 -10   4  13     2004.96     2183.91    187.69 o 
  -8   4  13      203.40      227.38    123.85 o 
  -6   4  13       31.73      -85.80     85.80 o 
  -4   4  13       45.93      -88.94     88.94 o 
  -2   4  13     2328.13     2464.72    149.92 o 
   0   4  13      197.16      115.93     74.26 o 
   2   4  13      144.51      199.15     43.37 o 
   4   4  13    13341.87    12198.98    240.09 o 
   6   4  13     1028.07      865.92    111.47 o 
   8   4  13      870.48      798.64     65.68 o 
  10   4  13    12241.17    12947.47    412.35 o 
  12   4  13      128.73      505.68    175.46 o 
  14   4  13     1396.64     1610.69    233.97 o 
  16   4  13       18.66      108.05    401.41 o 
  18   4  13     6674.02     7053.58    397.27 o 
  20   4  13      939.27      817.68    640.75 o 
  22   4  13      187.04       77.58    313.91 o 
  24   4  13     3384.03      567.49   1476.20 o 
  26   4  13      279.07      275.50    133.73 o 
  28   4  13      646.72      499.00    137.01 o 
  30   4  13     1163.03     1213.82    380.95 o 
  32   4  13       83.94       20.51     92.18 o 
  34   4  13      108.77      -23.42    389.06 o 
  36   4  13        4.54      482.39    750.51 o 
  38   4  13     1530.37     1038.20    844.89 o 
  40   4  13      146.60     -544.27    815.88 o 
  42   4  13       12.86      215.70    315.83 o 
 -53   5  13      333.61      209.21    352.02 o 
 -51   5  13       26.56     -174.05    315.79 o 
 -49   5  13     1651.94     1285.12    280.98 o 
 -47   5  13      233.68      225.98    297.12 o 
 -45   5  13       57.17     -183.74    183.74 o 
 -43   5  13       76.20      -47.21    196.77 o 
 -41   5  13      299.35      598.88    282.84 o 
 -39   5  13       73.94      -26.56    192.71 o 
 -37   5  13        6.53      296.32    182.78 o 
 -35   5  13      490.40      419.13    216.93 o 
 -33   5  13       30.61       88.30    160.59 o 
 -31   5  13     1757.60     1163.36    186.56 o 
 -29   5  13      507.76      680.99    171.28 o 
 -27   5  13      213.02      472.76    159.77 o 
 -25   5  13      784.25      897.33    157.04 o 
 -23   5  13      228.33      465.75    195.17 o 
 -21   5  13       14.38      -13.79    135.40 o 
 -19   5  13       47.24      -16.79    228.26 o 
 -17   5  13      871.62      918.27    153.26 o 
 -15   5  13      488.63      515.91    164.43 o 
 -13   5  13    40570.50    38775.87    601.62 o 
 -11   5  13     5823.58     5261.76    225.23 o 
  -9   5  13     8902.87     8288.17    209.68 o 
  -7   5  13      262.56      174.71    103.43 o 
  -5   5  13     2699.98     2373.51    152.76 o 
  -3   5  13       97.68       62.69     71.82 o 
  -1   5  13     1051.34     1018.49     61.72 o 
   1   5  13     1012.26      868.58     81.09 o 
   3   5  13     2174.56     2165.28    106.51 o 
   5   5  13      836.84     1069.77     68.04 o 
   7   5  13     9165.83     9342.03    377.91 o 
   9   5  13     2337.47     2461.24    256.91 o 
  11   5  13     4554.59     4153.26    277.86 o 
  13   5  13     5052.18     5642.80    319.39 o 
  15   5  13     1114.64     1073.72    317.67 o 
  17   5  13      311.75      221.59    269.51 o 
  19   5  13      748.65     1701.89   1545.41 o 
  21   5  13     6177.27     5778.91    430.35 o 
  23   5  13       47.30     -344.23    348.30 o 
  25   5  13      470.04      797.00    448.49 o 
  27   5  13        2.73      -14.33    641.80 o 
  29   5  13     1325.60     1384.61    492.53 o 
  31   5  13      288.71      -53.83    417.03 o 
  33   5  13     1636.53      899.42    498.82 o 
  35   5  13      138.77     -291.18    478.20 o 
  37   5  13      244.28      555.80    507.91 o 
  39   5  13       82.99      475.40    526.09 o 
 -50   6  13       12.48      -87.40    248.47 o 
 -48   6  13      126.67      329.19    350.96 o 
 -46   6  13     1339.07     1491.44    283.78 o 
 -44   6  13       12.45      351.48    223.09 o 
 -42   6  13      347.21      788.68    197.47 o 
 -40   6  13      193.77      370.12    212.34 o 
 -38   6  13       71.17      213.05    295.75 o 
 -36   6  13      733.99      458.88    202.20 o 
 -34   6  13      157.70      301.98    165.80 o 
 -32   6  13       75.48      -20.32    155.68 o 
 -30   6  13       33.18     -101.80    185.10 o 
 -28   6  13       85.28      -58.60    184.72 o 
 -26   6  13     1665.65     1923.13    261.49 o 
 -24   6  13      795.05      787.12    192.76 o 
 -22   6  13      139.83       -9.56    152.51 o 
 -20   6  13      466.82      307.55    165.86 o 
 -18   6  13      252.80      312.30    235.46 o 
 -16   6  13     5335.81     5182.08    279.92 o 
 -14   6  13      181.30       77.98    114.93 o 
 -12   6  13        6.54      -71.80    125.76 o 
 -10   6  13      141.91      260.39    108.67 o 
  -8   6  13     1047.63      935.10    168.01 o 
  -6   6  13     1047.31      861.04    119.16 o 
  -4   6  13    10051.04     9994.64    238.53 o 
  -2   6  13      397.35      307.70    106.94 o 
   0   6  13     3199.58     3606.62    217.14 o 
   2   6  13      334.92      416.98    125.14 o 
   4   6  13     1186.15      942.58    224.25 o 
   6   6  13      178.16       81.99    173.83 o 
   8   6  13       77.52      187.42    202.10 o 
  10   6  13     3372.54     3566.66    292.22 o 
  12   6  13     5476.34     5591.06    618.23 o 
  14   6  13     3176.55     3426.07    922.14 o 
  16   6  13       38.79       -6.72    217.53 o 
  18   6  13       15.57      557.20    442.89 o 
  20   6  13       33.74     1549.61    488.34 o 
  22   6  13      117.71      337.01    356.73 o 
  24   6  13       77.72      400.95    444.99 o 
  26   6  13      114.91      211.25    307.27 o 
  28   6  13      437.09      248.54    461.07 o 
  30   6  13       39.75      170.94    805.04 o 
  32   6  13        0.34      131.78    800.15 o 
  34   6  13       13.36      273.71    505.12 o 
  36   6  13       69.16     -474.36    551.26 o 
 -45   7  13        8.05      129.26    270.62 o 
 -43   7  13     1581.58     1173.86    249.29 o 
 -41   7  13       97.14      263.20    219.99 o 
 -39   7  13      162.95      198.93    178.45 o 
 -37   7  13      843.12      841.23    221.13 o 
 -35   7  13      146.39      241.39    168.40 o 
 -33   7  13       27.87      106.22    189.42 o 
 -31   7  13       54.47      118.20    175.95 o 
 -29   7  13     2071.70     2138.19    442.27 o 
 -27   7  13      433.93      551.02    181.61 o 
 -25   7  13     3040.65     2916.66    259.99 o 
 -23   7  13     2950.58     3229.35    234.75 o 
 -21   7  13     3349.77     3485.25    387.27 o 
 -19   7  13      261.31      518.83    172.63 o 
 -17   7  13       55.06      179.35    161.66 o 
 -15   7  13      294.17      152.39    143.14 o 
 -13   7  13      951.00      609.68    159.35 o 
 -11   7  13       23.91      -80.86    125.27 o 
  -9   7  13     2868.36     2231.84    208.61 o 
  -7   7  13      454.42      457.23    100.83 o 
  -5   7  13      820.78      772.22    115.61 o 
  -3   7  13     3884.20     4077.96    371.55 o 
  -1   7  13        0.19      -48.01     92.77 o 
   1   7  13      427.86      383.35    148.64 o 
   3   7  13      107.38       74.44    203.07 o 
   5   7  13     2022.55     1977.63    468.22 o 
   7   7  13      610.47      741.55    241.06 o 
   9   7  13      257.12      212.25    378.44 o 
  11   7  13      452.53      512.71    347.94 o 
  13   7  13      193.28      366.62    256.24 o 
  15   7  13     4372.33     4121.28    442.97 o 
  17   7  13      358.19       71.18    248.82 o 
  19   7  13      212.53      400.64    335.54 o 
  21   7  13     2558.45     2712.75    524.29 o 
  25   7  13      113.47      456.24    794.38 o 
  27   7  13      588.59     1504.86    593.91 o 
  29   7  13        0.44      -48.59    472.61 o 
  31   7  13      232.82      798.40    569.44 o 
 -40   8  13      267.61      208.15    215.28 o 
 -38   8  13      253.57      569.12    294.97 o 
 -36   8  13     1267.54     1381.61    237.40 o 
 -34   8  13      162.48      123.59    243.39 o 
 -32   8  13     2406.19     2090.99    345.24 o 
 -30   8  13     1797.84      700.74    371.05 o 
 -28   8  13      205.20     -164.84    190.91 o 
 -26   8  13       15.27     -101.95    182.84 o 
 -24   8  13       29.07     -113.19    276.09 o 
 -22   8  13      843.22      837.28    174.12 o 
 -20   8  13      163.64        0.90    210.55 o 
 -18   8  13       25.21      249.55    126.52 o 
 -16   8  13     1287.39     1596.70    280.95 o 
 -14   8  13      289.99      178.64     99.17 o 
 -12   8  13      940.72     1255.26    173.24 o 
 -10   8  13      379.89      400.23    100.18 o 
  -8   8  13       44.17     -150.19    150.19 o 
  -6   8  13      464.94      283.21     99.07 o 
  -4   8  13      108.50      247.65    183.79 o 
  -2   8  13      830.59      829.35    231.84 o 
   0   8  13     1212.06      958.06    277.97 o 
   2   8  13       14.46      142.07    246.77 o 
   4   8  13     2121.20     2795.25    458.74 o 
   6   8  13       32.38     -124.44    224.55 o 
   8   8  13     1207.43     1345.20    335.77 o 
  10   8  13     2088.39     2647.19    403.23 o 
  12   8  13      384.42      549.76    343.04 o 
  14   8  13     2475.32     2503.16    510.99 o 
  16   8  13      403.58      473.41    287.24 o 
  18   8  13     1231.42     1158.24    393.55 o 
  20   8  13      431.17      358.79    328.47 o 
  22   8  13      319.92     -137.38    504.77 o 
  24   8  13      528.76     1143.13    432.88 o 
  26   8  13      113.07      318.80    576.08 o 
 -33   9  13      234.18      196.10    655.78 o 
 -31   9  13      161.00      -12.39    211.90 o 
 -29   9  13       57.39      225.18    187.78 o 
 -27   9  13      179.70       42.55    187.11 o 
 -25   9  13      193.61       24.62    164.09 o 
 -23   9  13      455.19        5.02    229.52 o 
 -21   9  13       75.73      348.28    184.83 o 
 -19   9  13     1110.30     1048.76    160.52 o 
 -17   9  13       24.34      -39.51    153.11 o 
 -15   9  13      288.89     -159.33    159.33 o 
 -13   9  13       75.28      -65.07    279.97 o 
 -11   9  13        2.32      238.40    206.84 o 
  -9   9  13      299.46      340.35    202.09 o 
  -7   9  13     1096.12     1227.30    348.79 o 
  -5   9  13       66.28      309.74    247.11 o 
  -3   9  13      894.21     1135.60    247.45 o 
  -1   9  13       90.77       44.56    253.19 o 
   1   9  13      569.42      739.64    293.87 o 
   3   9  13        5.40      105.90    213.75 o 
   5   9  13     1003.50     1461.10    356.30 o 
   7   9  13      251.12      522.11    383.12 o 
   9   9  13       12.04      586.56    498.23 o 
  11   9  13      207.05      124.22    420.34 o 
  13   9  13        2.41     -444.99    535.18 o 
  15   9  13      293.31     -489.39    558.60 o 
  17   9  13       83.53       68.81    441.74 o 
 -18  10  13       20.45      657.93    232.26 o 
 -16  10  13      295.72      316.08    198.55 o 
 -14  10  13      571.92      680.09    267.92 o 
 -12  10  13      141.46     -287.29    382.13 o 
 -10  10  13      862.69      220.18    407.06 o 
  -8  10  13       45.21      324.99    330.05 o 
  -6  10  13       64.44      308.63    577.13 o 
  -4  10  13        2.49      439.67    437.06 o 
  -2  10  13      282.93       46.94    266.35 o 
   0  10  13      196.93      425.79    295.37 o 
   2  10  13       14.25     -145.27    352.35 o 
   4  10  13      337.31     -126.89    502.32 o 
 -58   0  14      968.28      602.58    643.13 o 
 -56   0  14      257.52      191.30    404.09 o 
 -54   0  14     1061.20      992.99    566.64 o 
 -52   0  14     6261.89     5439.26   2344.16 o 
 -50   0  14       16.16      -12.24    350.93 o 
 -48   0  14       94.52      305.10    383.31 o 
 -46   0  14     4954.96     4909.04    533.00 o 
 -44   0  14    20499.00    19424.91    698.77 o 
 -42   0  14       11.02      -78.07    480.30 o 
 -40   0  14     6386.00     6169.56    490.26 o 
 -38   0  14     8318.77     8382.90    510.53 o 
 -36   0  14       32.18      216.62    304.31 o 
 -34   0  14     2197.34     1828.11    307.22 o 
 -32   0  14    14484.75    14565.49    633.80 o 
 -30   0  14     2363.64     2488.77    447.26 o 
 -28   0  14     6138.15     6113.84    376.58 o 
 -26   0  14       73.62      265.18    290.49 o 
 -24   0  14     4382.86     3392.15    438.35 o 
 -22   0  14     2947.90     3127.81    346.63 o 
 -20   0  14      370.50      -80.72    226.17 o 
 -18   0  14    23214.40    20647.34    605.85 o 
 -16   0  14     1169.70     1290.07    222.22 o 
 -14   0  14    27065.09    28606.91    534.58 o 
 -12   0  14    11634.58    11074.26    285.59 o 
 -10   0  14       95.32      212.22    212.00 o 
  -8   0  14    29960.57    29124.85    465.60 o 
  -6   0  14     1113.40      966.29    168.64 o 
  -4   0  14    22794.27    24213.16    395.73 o 
  -2   0  14     3934.57     3970.04    226.43 o 
   0   0  14    15678.35    14616.74    413.11 o 
   2   0  14     3303.61     3405.73    206.76 o 
   4   0  14     5967.34     6362.14    201.77 o 
   6   0  14     1743.99     1950.91    194.51 o 
   8   0  14     2255.95     2834.91    153.32 o 
  10   0  14     1707.48     2250.76    430.23 o 
  12   0  14    16017.42    15516.93    358.10 o 
  14   0  14     6290.81     6384.40    276.54 o 
  16   0  14     9187.59     9904.16    248.09 o 
  18   0  14     1382.00     1797.45    151.98 o 
  20   0  14     5092.82     4539.67    186.29 o 
  22   0  14     5612.68     7771.33    279.13 o 
  24   0  14     2060.36     2415.02    293.09 o 
  26   0  14     8567.53     8438.92    243.42 o 
  28   0  14      385.56      404.49    186.20 o 
  30   0  14    14949.61    16394.21    384.02 o 
  32   0  14       37.68       50.29    166.51 o 
  34   0  14       53.53     -101.01    386.44 o 
  36   0  14      455.78      473.95    253.35 o 
  38   0  14     3528.47     4207.46    890.33 o 
  40   0  14     2195.84      929.07    382.08 o 
  42   0  14      347.33      331.53    249.83 o 
  44   0  14      908.60     1094.37    802.07 o 
 -59   1  14      123.82       21.76    264.28 o 
 -57   1  14        1.10      -97.50    290.73 o 
 -55   1  14      585.01     1081.07    335.29 o 
 -53   1  14      462.91      772.70    271.96 o 
 -51   1  14     5380.99     5356.99    402.01 o 
 -49   1  14      731.17      971.23    270.20 o 
 -47   1  14       51.40      274.54    259.44 o 
 -45   1  14      652.96      461.72    240.14 o 
 -43   1  14     1631.08     1893.45    243.07 o 
 -41   1  14     2027.71     1648.34    280.63 o 
 -39   1  14       83.47      485.49    196.21 o 
 -37   1  14    10168.59     9397.16    324.01 o 
 -35   1  14    15093.22    14708.42    407.75 o 
 -33   1  14     5211.69     5102.21    412.52 o 
 -31   1  14     7154.37     7224.43    350.59 o 
 -29   1  14      887.04      626.11    187.94 o 
 -27   1  14     4318.40     3520.45    250.44 o 
 -25   1  14      670.22      661.03    217.24 o 
 -23   1  14       80.44      -37.38    175.90 o 
 -21   1  14    22041.10    22259.49    396.25 o 
 -19   1  14     4443.74     4143.69    384.83 o 
 -17   1  14    15368.38    16270.87    376.78 o 
 -15   1  14    12110.31    11181.33    251.06 o 
 -13   1  14      618.81      515.92    110.93 o 
 -11   1  14     8490.48     8393.19    217.84 o 
  -9   1  14       18.02       10.42    124.06 o 
  -7   1  14    25122.18    24123.13    300.43 o 
  -5   1  14     7196.55     7573.23    166.07 o 
  -3   1  14      167.80      431.90     98.47 o 
  -1   1  14     3444.51     3643.12    166.80 o 
   1   1  14      722.97      652.22    122.70 o 
   3   1  14      348.91       88.66    104.43 o 
   5   1  14     8233.89     8514.64    186.93 o 
   7   1  14     2324.25     2614.38    174.40 o 
   9   1  14     1449.85     1256.19     95.93 o 
  11   1  14      585.74      514.72     90.26 o 
  13   1  14    22006.14    22222.45    313.75 o 
  15   1  14     8780.39     9083.68    186.56 o 
  17   1  14     2132.18     2523.17    113.62 o 
  19   1  14     4501.50     4717.26    227.25 o 
  21   1  14     1620.62     1836.71    154.55 o 
  23   1  14        8.61      -89.91     89.91 o 
  25   1  14      244.80      544.54    106.04 o 
  27   1  14       14.47     -111.12    111.12 o 
  29   1  14      823.84      822.11    129.18 o 
  31   1  14      768.28      697.12    132.48 o 
  33   1  14      822.92      952.71    129.72 o 
  35   1  14      773.89      774.41    191.50 o 
  37   1  14     1119.19     1485.39    231.18 o 
  39   1  14      292.01      476.49    149.54 o 
  41   1  14        9.15        7.98    112.71 o 
  43   1  14      379.71      398.47    199.32 o 
 -58   2  14      899.24     1229.65    291.49 o 
 -56   2  14      555.27      696.90    286.55 o 
 -54   2  14      118.56      509.18    264.01 o 
 -52   2  14       35.38       -0.54    203.21 o 
 -50   2  14       41.58       -8.18    219.61 o 
 -48   2  14      222.16      523.86    277.49 o 
 -46   2  14     1216.84     1188.91    262.88 o 
 -44   2  14      806.34     1035.83    284.50 o 
 -42   2  14    10123.36     9076.29    378.09 o 
 -40   2  14      196.27     -192.07    216.50 o 
 -38   2  14     1492.30     1317.75    216.76 o 
 -36   2  14     1190.67     1101.84    203.38 o 
 -34   2  14       24.67       70.78    204.48 o 
 -32   2  14      668.53      450.92    201.56 o 
 -30   2  14     3766.62     3910.67    243.36 o 
 -28   2  14     4392.11     5273.60    551.32 o 
 -26   2  14      484.63      783.11    199.75 o 
 -24   2  14     7383.39     7210.40    284.16 o 
 -22   2  14     4395.48     4257.84    219.00 o 
 -20   2  14      858.06      818.17    148.02 o 
 -18   2  14      500.08      814.10    156.73 o 
 -16   2  14       39.62      116.42    130.94 o 
 -14   2  14     1411.82     1496.57    156.92 o 
 -12   2  14     6066.57     5866.79    288.74 o 
 -10   2  14     3035.65     3250.93    189.29 o 
  -8   2  14     4807.15     4918.23    153.44 o 
  -6   2  14     1746.74     1996.50    124.30 o 
  -4   2  14     5266.79     5490.12    183.95 o 
  -2   2  14       99.36       60.86     79.54 o 
   0   2  14      944.93      709.85    128.13 o 
   2   2  14     6247.31     6220.96    200.31 o 
   4   2  14     1250.45     1082.43    133.59 o 
   6   2  14       52.24        5.76     83.99 o 
   8   2  14      614.29      402.08     81.22 o 
  10   2  14     1011.99     1220.90    171.20 o 
  12   2  14     2219.97     2469.50    102.53 o 
  14   2  14      480.92      504.33    117.07 o 
  16   2  14     1273.33     1355.09     96.76 o 
  18   2  14     1194.10     1150.22    134.15 o 
  20   2  14        1.77     -103.15    103.15 o 
  22   2  14      256.75      214.00     68.89 o 
  24   2  14        9.16     -140.84    155.24 o 
  26   2  14      316.83      233.92    118.65 o 
  28   2  14      796.09      682.04    116.85 o 
  30   2  14        5.67      -36.78    102.90 o 
  32   2  14       94.45       40.88    146.50 o 
  34   2  14       41.63        9.70     86.75 o 
  36   2  14        2.64      -72.81    107.04 o 
  38   2  14       94.60      -71.67    250.33 o 
  40   2  14       79.37     -207.60    207.60 o 
  42   2  14       89.06      183.02    219.73 o 
 -57   3  14       14.86      338.85    518.10 o 
 -55   3  14        3.26     -335.73    335.73 o 
 -53   3  14      960.65     1053.01    349.20 o 
 -51   3  14       76.81      190.66    272.41 o 
 -49   3  14      399.79      134.17    253.54 o 
 -47   3  14      452.11      884.93    290.03 o 
 -45   3  14       32.79       62.64    219.21 o 
 -43   3  14      201.21      398.27    226.79 o 
 -41   3  14     1002.38      798.47    233.44 o 
 -39   3  14     3099.34     2486.78    356.82 o 
 -37   3  14     1788.10     1240.52    233.72 o 
 -35   3  14      549.38      524.33    227.35 o 
 -33   3  14      307.18      394.83    240.32 o 
 -31   3  14     5365.65     5044.41    408.33 o 
 -29   3  14     5869.12     5735.06    260.13 o 
 -27   3  14     4111.40     3631.46    229.47 o 
 -25   3  14     1321.28     1044.95    185.11 o 
 -23   3  14       60.87     -160.22    160.22 o 
 -21   3  14     6611.54     6720.77    228.06 o 
 -19   3  14       83.20      180.72    151.89 o 
 -17   3  14       11.57     -148.61    148.61 o 
 -15   3  14      578.84      808.87    152.89 o 
 -13   3  14      740.87     1294.14    143.88 o 
 -11   3  14      204.59      272.05    125.93 o 
  -9   3  14       20.03      130.18     95.56 o 
  -7   3  14     3993.69     3893.61    147.93 o 
  -5   3  14       77.55       23.48     88.25 o 
  -3   3  14     1164.82     1424.92    104.84 o 
  -1   3  14       15.34       15.27     66.47 o 
   1   3  14      364.86      479.15     91.36 o 
   3   3  14     1706.04     1370.73    158.82 o 
   5   3  14     6664.17     6685.07    178.55 o 
   7   3  14     3398.91     3284.31    236.29 o 
   9   3  14     7354.21     8423.40    142.98 o 
  11   3  14     1312.25     1412.46    116.32 o 
  13   3  14      866.83      732.88     80.62 o 
  15   3  14       86.21      -25.43     60.35 o 
  17   3  14     1663.72     1791.88     87.85 o 
  19   3  14      181.00       95.67     50.79 o 
  21   3  14       10.63       65.10     84.88 o 
  23   3  14      358.76      360.48     51.15 o 
  25   3  14      647.19      560.91     67.96 o 
  27   3  14      167.78       79.94     74.07 o 
  29   3  14      133.22       15.38     64.03 o 
  31   3  14       26.87       75.65    179.25 o 
  33   3  14       44.03       46.97    140.47 o 
  35   3  14      489.84      462.37    356.03 o 
  37   3  14      165.82      288.38    247.41 o 
  39   3  14      142.63      135.63    406.89 o 
  41   3  14      556.46      188.07    343.31 o 
 -54   4  14      260.82        8.07    382.29 o 
 -52   4  14      398.32      -18.12    239.59 o 
 -50   4  14      356.55       73.73    300.92 o 
 -48   4  14      616.70      604.74    255.80 o 
 -46   4  14      565.60      113.35    218.66 o 
 -44   4  14        6.25      -22.55    184.62 o 
 -42   4  14     2626.67     2826.74    257.61 o 
 -40   4  14      246.99       96.09    201.59 o 
 -38   4  14      376.03      280.04    191.11 o 
 -36   4  14     1560.51     1139.65    206.25 o 
 -34   4  14     4991.81     4564.82    235.61 o 
 -32   4  14     4393.76     3813.21    407.26 o 
 -30   4  14     1576.34     1474.12    205.39 o 
 -28   4  14      588.14      477.40    163.51 o 
 -26   4  14      298.08      291.30    159.76 o 
 -24   4  14     2799.37     2456.99    214.00 o 
 -22   4  14       28.61      201.92    158.93 o 
 -20   4  14     2102.59     2172.74    173.42 o 
 -18   4  14     2586.31     3407.83    325.40 o 
 -16   4  14     1164.65      814.64    145.04 o 
 -14   4  14     8234.39     7817.41    279.32 o 
 -12   4  14     4740.33     5370.77    286.38 o 
 -10   4  14     1813.56     1929.74    181.20 o 
  -8   4  14      433.42      321.50    120.66 o 
  -6   4  14     5081.14     5014.94    151.55 o 
  -4   4  14      188.13      185.53    133.52 o 
  -2   4  14        7.07      -20.93     94.92 o 
   0   4  14     1161.13     1351.23     94.21 o 
   2   4  14    11897.15    12449.95    182.73 o 
   4   4  14     2662.53     3197.25    281.27 o 
   6   4  14        4.72     -103.51    103.51 o 
   8   4  14    14603.71    14191.36    381.93 o 
  10   4  14        4.70      116.57     98.10 o 
  12   4  14      596.37      977.90    258.63 o 
  14   4  14       24.40      -20.63    280.54 o 
  16   4  14     5641.81     5248.93    299.25 o 
  18   4  14      353.78      271.11    237.67 o 
  20   4  14      768.20      311.11    626.06 o 
  22   4  14      912.61      600.48    275.55 o 
  24   4  14      150.52      226.72    327.24 o 
  26   4  14      116.62      141.48    103.87 o 
  28   4  14      140.00      -44.35    193.63 o 
  30   4  14      346.53     1009.18    773.93 o 
  32   4  14     1488.92     1617.07    507.56 o 
  34   4  14       15.35     -440.80    445.34 o 
  36   4  14       10.74      270.56    433.81 o 
  38   4  14      455.78     -205.89    461.42 o 
  40   4  14      531.81      102.42    454.08 o 
 -51   5  14      780.65      942.73    403.16 o 
 -49   5  14      766.73      739.23    294.32 o 
 -47   5  14      273.80      537.84    257.65 o 
 -45   5  14     3103.55     3042.23    312.44 o 
 -43   5  14        1.76      -76.00    188.46 o 
 -41   5  14      527.53      662.50    194.19 o 
 -39   5  14      253.50      231.12    229.27 o 
 -37   5  14      197.89      142.86    192.76 o 
 -35   5  14      489.09      732.25    193.55 o 
 -33   5  14      501.23      690.45    174.01 o 
 -31   5  14      876.44      509.41    193.33 o 
 -29   5  14       48.72      244.75    184.85 o 
 -27   5  14     2698.27     2514.44    202.04 o 
 -25   5  14     3020.99     3487.44    263.52 o 
 -23   5  14      896.11     1004.70    221.51 o 
 -21   5  14     2842.35     3116.48    331.15 o 
 -19   5  14     3342.91     3755.06    244.77 o 
 -17   5  14     2972.92     3617.02    252.71 o 
 -15   5  14    11531.82    11936.40    349.49 o 
 -13   5  14     6748.30     6590.92    234.94 o 
 -11   5  14      133.42      395.73    173.07 o 
  -9   5  14     1918.89     1741.56    159.75 o 
  -7   5  14     2954.07     3085.47    199.34 o 
  -5   5  14    20613.61    20409.79    252.87 o 
  -3   5  14     2553.44     2398.28    189.64 o 
  -1   5  14     2601.63     2282.46    218.90 o 
   1   5  14      161.94      269.21     88.93 o 
   3   5  14     5759.94     5806.01    219.96 o 
   5   5  14     4095.70     4171.17    279.84 o 
   7   5  14     2725.40     3170.19    298.49 o 
   9   5  14     7369.17     7845.10    402.48 o 
  11   5  14     2078.04     2382.74    251.94 o 
  13   5  14     2940.18     3040.79    330.03 o 
  15   5  14     4071.15     3452.74    333.87 o 
  17   5  14        1.86      -60.32    208.24 o 
  19   5  14      251.83      408.38    233.46 o 
  21   5  14       44.29      -67.12    377.53 o 
  23   5  14     2585.03     2630.57    784.42 o 
  25   5  14      509.15      431.71    442.54 o 
  27   5  14      675.87      520.24    313.33 o 
  29   5  14     1306.47     2180.91    546.02 o 
  31   5  14      264.52      751.21    488.34 o 
  33   5  14       59.41     -373.33    813.43 o 
  35   5  14      264.62     -343.97    836.50 o 
  37   5  14      131.77     -272.31    505.82 o 
 -48   6  14     1189.29      638.46    282.07 o 
 -46   6  14       26.88      219.76    228.37 o 
 -44   6  14      368.90      541.28    289.87 o 
 -42   6  14     1078.80     1077.77    229.14 o 
 -40   6  14      402.25      199.63    194.75 o 
 -38   6  14      741.70      523.30    200.80 o 
 -36   6  14       67.80       30.45    166.13 o 
 -34   6  14     1207.91     1356.02    210.29 o 
 -32   6  14      334.78       14.50    171.89 o 
 -30   6  14      175.44       48.82    172.72 o 
 -28   6  14     3032.94     3370.32    210.70 o 
 -26   6  14      111.30      270.31    195.00 o 
 -24   6  14     4680.72     5178.21    485.88 o 
 -22   6  14       90.81      130.39    169.28 o 
 -20   6  14     1000.48     1242.35    232.60 o 
 -18   6  14     2431.12     2948.11    389.76 o 
 -16   6  14     1156.98      725.35    197.29 o 
 -14   6  14     8596.75     8350.61    274.83 o 
 -12   6  14     5134.18     5325.09    252.03 o 
 -10   6  14     1874.28     1702.39    179.42 o 
  -8   6  14    20017.81    19612.32    357.32 o 
  -6   6  14     1960.65     2271.14     94.76 o 
  -4   6  14       65.72       43.48     77.43 o 
  -2   6  14      214.21      430.38     84.93 o 
   0   6  14     3416.68     3348.62    104.58 o 
   2   6  14     3484.09     3104.12    258.18 o 
   4   6  14       91.13       98.02    198.57 o 
   6   6  14     1303.27     1444.88    249.11 o 
   8   6  14      119.52     -151.77    188.56 o 
  10   6  14     1144.62     1197.42    258.71 o 
  12   6  14       23.60       31.49    304.28 o 
  14   6  14     1877.82     1529.75    487.58 o 
  16   6  14       76.51      511.83    302.24 o 
  18   6  14        7.51     -261.22    462.16 o 
  20   6  14     1349.58     2208.46    538.12 o 
  22   6  14     1078.69      609.64    466.32 o 
  24   6  14      118.45     -467.01    467.01 o 
  26   6  14        4.85      832.20   1116.15 o 
  28   6  14       35.72      267.76    474.36 o 
  30   6  14      533.79      263.57    491.83 o 
  32   6  14      952.92     1283.94    574.68 o 
  34   6  14      308.53     -156.25    506.86 o 
 -43   7  14        0.93      -85.59    233.54 o 
 -41   7  14       72.48      -14.08    207.55 o 
 -39   7  14       10.18      458.13    221.58 o 
 -37   7  14      737.05      703.62    208.42 o 
 -35   7  14      761.61      731.69    203.03 o 
 -33   7  14      512.48      344.40    212.50 o 
 -31   7  14     2868.12     2818.16    511.51 o 
 -29   7  14       24.19       86.11    168.82 o 
 -27   7  14     3810.36     4272.51    245.78 o 
 -25   7  14      327.06      466.17    173.79 o 
 -23   7  14      409.95      602.34    173.92 o 
 -21   7  14      119.12       99.53    150.91 o 
 -19   7  14        1.06      217.23    163.45 o 
 -17   7  14     3012.94     2904.96    411.46 o 
 -15   7  14     1547.50     1647.12    180.54 o 
 -13   7  14       77.58     -161.04    161.04 o 
 -11   7  14       15.34      229.19    113.64 o 
  -9   7  14       53.68      -31.18     99.95 o 
  -7   7  14     2772.12     2424.70    157.81 o 
  -5   7  14      195.78       92.69    118.19 o 
  -3   7  14      103.99       74.26    105.92 o 
  -1   7  14      503.07      351.61    148.64 o 
   1   7  14      588.07      182.59    143.64 o 
   3   7  14      314.45      304.81    208.20 o 
   5   7  14      416.73      927.09    439.91 o 
   7   7  14      658.12      455.81    265.82 o 
   9   7  14     1797.07     2347.69    267.11 o 
  11   7  14      548.23      715.48    332.59 o 
  13   7  14     4469.71     4301.91    374.53 o 
  15   7  14     5640.95     5835.49    457.43 o 
  17   7  14      162.66     -377.63    403.54 o 
  19   7  14     1222.67     1173.38    374.20 o 
  21   7  14      145.87      121.19    262.34 o 
  23   7  14      518.32     1465.02    445.50 o 
  25   7  14        9.97      439.84    910.43 o 
  27   7  14      345.48      536.23    925.29 o 
  29   7  14      120.06      896.28    980.17 o 
 -38   8  14      464.13      541.39    342.71 o 
 -36   8  14      161.19       75.26    198.10 o 
 -34   8  14     1838.09     1647.25    275.58 o 
 -32   8  14     1732.12     1946.38    466.56 o 
 -30   8  14      271.60      138.61    222.96 o 
 -28   8  14      433.06      476.25    207.94 o 
 -26   8  14      213.55      349.39    237.74 o 
 -24   8  14      694.28      644.61    220.20 o 
 -22   8  14      387.95      240.47    197.15 o 
 -20   8  14        7.06      -18.68    140.20 o 
 -18   8  14       12.17      113.94    182.70 o 
 -16   8  14      198.02      212.83    103.30 o 
 -14   8  14      167.02      273.46    106.25 o 
 -12   8  14      636.11      581.84    154.89 o 
 -10   8  14      482.56      377.91    130.51 o 
  -8   8  14      643.93      422.12    160.04 o 
  -6   8  14      161.06      114.06    105.91 o 
  -4   8  14       76.01       28.03    134.64 o 
  -2   8  14       16.98       -8.35    234.15 o 
   0   8  14       15.82      134.58    206.50 o 
   2   8  14      364.50      524.92    250.45 o 
   4   8  14      199.25      271.83    294.72 o 
   6   8  14      982.90     1227.78    290.90 o 
   8   8  14      222.41      420.34    325.08 o 
  10   8  14        4.02     -280.37    280.37 o 
  12   8  14       94.05      393.97    344.79 o 
  14   8  14      103.63      114.27    403.56 o 
  16   8  14      184.23     -217.52    327.12 o 
  18   8  14       46.43     -206.59    289.78 o 
  20   8  14       25.29    -1064.07   1064.07 o 
  22   8  14       74.48     -511.20    511.20 o 
 -29   9  14      230.14      142.95    303.38 o 
 -27   9  14       13.38      314.86    229.69 o 
 -25   9  14        4.18      323.69    206.54 o 
 -23   9  14      191.37      354.48    187.63 o 
 -21   9  14       34.22       45.40    188.60 o 
 -19   9  14       61.65      357.69    282.21 o 
 -17   9  14       18.58       33.26    161.52 o 
 -15   9  14       48.22      164.92    130.44 o 
 -13   9  14       12.50      -32.33    141.47 o 
 -11   9  14      696.96      505.90    149.47 o 
  -9   9  14       97.79      -11.81    136.32 o 
  -7   9  14      121.16       95.28    326.82 o 
  -5   9  14      243.96      222.15    322.03 o 
  -3   9  14        4.99      -35.06    231.44 o 
  -1   9  14      270.51       29.79    216.57 o 
   1   9  14      137.28      209.25    228.63 o 
   3   9  14       37.37      -37.44    279.99 o 
   5   9  14      153.97      142.10    303.49 o 
   7   9  14      204.92       85.04    268.63 o 
   9   9  14      104.74      138.78    519.80 o 
  11   9  14      110.51      122.50    435.96 o 
  13   9  14        1.47      248.16    378.61 o 
  15   9  14       11.72     -519.45    580.62 o 
 -12  10  14      566.49      392.91    860.27 o 
 -10  10  14        2.08     -123.63    415.80 o 
  -8  10  14      236.61      724.85    369.49 o 
  -6  10  14       17.08       46.37    458.28 o 
  -4  10  14       26.08      364.77    455.10 o 
 -57   1  15      377.83      478.56    268.07 o 
 -55   1  15       10.43      -57.30    248.72 o 
 -53   1  15      234.79      501.83    250.28 o 
 -51   1  15        4.92      511.29    280.48 o 
 -49   1  15      375.59      162.39    235.63 o 
 -47   1  15      169.96      130.94    228.63 o 
 -45   1  15     5184.64     5436.99    317.69 o 
 -43   1  15      879.52      543.64    388.96 o 
 -41   1  15     2814.38     3140.10    261.90 o 
 -39   1  15     1889.83     1867.14    256.21 o 
 -37   1  15      558.90      311.13    320.41 o 
 -35   1  15      711.10      992.99    203.47 o 
 -33   1  15       48.53      205.29    174.19 o 
 -31   1  15       52.30      390.85    205.10 o 
 -29   1  15      584.86      670.83    186.89 o 
 -27   1  15     2198.92     2007.83    287.29 o 
 -25   1  15      908.02     1253.71    192.77 o 
 -23   1  15     4039.61     3831.77    242.96 o 
 -21   1  15     1303.53     1222.57    234.44 o 
 -19   1  15     2849.33     3076.40    192.07 o 
 -17   1  15     1552.79     2033.97    206.45 o 
 -15   1  15       73.93       51.37    110.76 o 
 -13   1  15        6.77      186.60    122.64 o 
 -11   1  15     1183.94     1504.29    123.90 o 
  -9   1  15     3996.46     3933.36    146.96 o 
  -7   1  15     1361.31     1806.48    149.07 o 
  -5   1  15     1926.66     2150.37    138.47 o 
  -3   1  15     3207.41     3709.45    154.16 o 
  -1   1  15        8.62       79.01    100.46 o 
   1   1  15      745.22     1010.00    137.97 o 
   3   1  15      652.18      909.55    152.41 o 
   5   1  15     1250.41     1758.48    268.31 o 
   7   1  15      561.51      604.18    123.68 o 
   9   1  15      746.00     1293.70    121.50 o 
  11   1  15       12.64       14.79     94.31 o 
  13   1  15      874.23      808.17    127.49 o 
  15   1  15      776.60      448.97    110.59 o 
  17   1  15     1205.28     1156.34    143.20 o 
  19   1  15     1847.70     1947.93    122.88 o 
  21   1  15    10979.00     9733.62    171.20 o 
  23   1  15      312.31       81.59    107.23 o 
  25   1  15      521.10      230.76    123.53 o 
  27   1  15     7051.08     7522.45    225.04 o 
  29   1  15        1.54      109.07    112.21 o 
  31   1  15      279.61      142.98    101.45 o 
  33   1  15       21.56      156.14    173.72 o 
  35   1  15        1.00       97.72    108.52 o 
  37   1  15       63.41      170.66    110.26 o 
  39   1  15        3.13      139.75    134.48 o 
  41   1  15       16.00      -72.99    149.34 o 
 -56   2  15     1418.34     1069.43    454.46 o 
 -54   2  15     1286.32     1343.01    345.37 o 
 -52   2  15       76.73      161.47    250.19 o 
 -50   2  15     1078.14     1493.72    364.29 o 
 -48   2  15       17.60     -102.05    232.87 o 
 -46   2  15     3576.88     4222.22    426.25 o 
 -44   2  15        3.81      -24.37    211.18 o 
 -42   2  15     1864.17     1624.31    433.86 o 
 -40   2  15      646.08      966.12    241.76 o 
 -38   2  15      488.92      484.62    228.06 o 
 -36   2  15     2906.35     2597.57    322.58 o 
 -34   2  15    10941.28    10639.01    330.24 o 
 -32   2  15      655.08      597.19    202.43 o 
 -30   2  15     4023.61     4813.37    276.06 o 
 -28   2  15     2104.68     2287.02    357.48 o 
 -26   2  15      887.40      688.41    168.70 o 
 -24   2  15     3327.23     3191.70    221.33 o 
 -22   2  15       53.86      -59.39    147.07 o 
 -20   2  15      113.13      198.97    138.95 o 
 -18   2  15        0.19      171.65    156.19 o 
 -16   2  15      419.80      402.67    148.42 o 
 -14   2  15     3138.63     2951.23    177.06 o 
 -12   2  15    11969.15    12327.21    245.21 o 
 -10   2  15      152.49      -43.37    131.22 o 
  -8   2  15      789.29     1007.94    168.08 o 
  -6   2  15     5111.04     5719.65    174.38 o 
  -4   2  15     1230.32      970.96    143.35 o 
  -2   2  15     1195.86     1354.52    137.65 o 
   0   2  15     1699.42     1555.01    106.51 o 
   2   2  15        1.54       96.40    114.02 o 
   4   2  15       91.09        9.35    120.85 o 
   6   2  15      791.56      650.55    109.29 o 
   8   2  15    13801.17    12184.88    296.26 o 
  10   2  15     4799.61     5333.49    311.03 o 
  12   2  15      759.00      606.99    101.13 o 
  14   2  15      384.60      238.64     86.80 o 
  16   2  15     2371.06     2576.35    301.49 o 
  18   2  15     4868.50     5026.35    133.29 o 
  20   2  15     4433.01     3984.04    196.32 o 
  22   2  15      866.32      936.20     86.46 o 
  24   2  15     5208.56     5485.23    173.37 o 
  26   2  15       87.56       85.58    100.48 o 
  28   2  15     3485.92     3865.43    282.43 o 
  30   2  15       67.66      100.34    108.99 o 
  32   2  15       33.17      -18.96    136.41 o 
  34   2  15      780.28      409.55    120.49 o 
  36   2  15        0.24     -204.08    283.74 o 
  38   2  15     1478.95     1556.28    391.13 o 
  40   2  15      914.86      561.39    199.97 o 
 -55   3  15       24.23     -303.70    303.70 o 
 -53   3  15      786.06      879.08    288.92 o 
 -51   3  15      907.81     1059.87    470.59 o 
 -49   3  15     2584.99     2997.84    321.94 o 
 -47   3  15      638.65      298.59    219.91 o 
 -45   3  15       38.08        7.50    189.59 o 
 -43   3  15     3732.07     3546.49    708.74 o 
 -41   3  15     4616.03     4853.51    293.10 o 
 -39   3  15     2471.68     2299.04    298.05 o 
 -37   3  15     6335.65     6603.68    327.39 o 
 -35   3  15       48.66      309.18    222.91 o 
 -33   3  15    10530.82    10049.52    321.50 o 
 -31   3  15      366.12      260.18    170.50 o 
 -29   3  15     3188.04     3535.65    250.28 o 
 -27   3  15     7952.23     8437.30    300.81 o 
 -25   3  15      135.70       46.68    148.33 o 
 -23   3  15     2016.61     2308.94    212.48 o 
 -21   3  15        8.13     -165.09    165.09 o 
 -19   3  15       35.50       24.12    146.98 o 
 -17   3  15      292.61      442.22    184.99 o 
 -15   3  15       54.46       56.25    130.45 o 
 -13   3  15     4256.54     3897.68    222.75 o 
 -11   3  15     7007.17     7141.15    212.43 o 
  -9   3  15     3203.97     3725.91    168.86 o 
  -7   3  15     2096.53     2675.71    169.87 o 
  -5   3  15      324.07      309.81    114.44 o 
  -3   3  15     8314.62     7639.60    269.76 o 
  -1   3  15      482.43      437.84    113.55 o 
   1   3  15     7226.87     7331.46    276.22 o 
   3   3  15    15509.13    15533.04    250.12 o 
   5   3  15     3839.08     4060.66    343.92 o 
   7   3  15     2618.83     3140.61    143.89 o 
   9   3  15       39.70      168.58     84.30 o 
  11   3  15      426.92      517.97    115.84 o 
  13   3  15     4784.10     4333.11    207.07 o 
  15   3  15        5.34      -74.54    114.02 o 
  17   3  15     2475.25     2398.60    122.88 o 
  19   3  15      160.59       86.50     71.40 o 
  21   3  15     2365.29     1898.14    175.73 o 
  23   3  15      120.28      149.34    109.64 o 
  25   3  15     5189.81     4552.97    324.56 o 
  27   3  15     4324.90     4054.76    270.40 o 
  29   3  15      483.94      649.93    189.83 o 
  31   3  15      884.96      847.98    170.95 o 
  33   3  15      467.51      405.51    166.43 o 
  35   3  15      704.84      772.40    350.08 o 
  37   3  15      741.35      496.73    438.00 o 
  39   3  15       96.42        4.55    387.31 o 
 -54   4  15      432.70       52.75    280.27 o 
 -52   4  15      333.68      598.32    338.33 o 
 -50   4  15      502.77      654.98    248.72 o 
 -48   4  15        5.43      -16.85    194.63 o 
 -46   4  15     1357.55     1373.84    286.15 o 
 -44   4  15       24.14      220.17    204.62 o 
 -42   4  15      882.63      507.53    258.32 o 
 -40   4  15     2416.38     2853.12    279.88 o 
 -38   4  15      592.44      890.57    228.92 o 
 -36   4  15      133.78      290.24    187.02 o 
 -34   4  15      562.92      457.57    188.11 o 
 -32   4  15     2162.02     2366.79    261.07 o 
 -30   4  15     5696.65     5382.58    252.15 o 
 -28   4  15       18.00       12.66    135.08 o 
 -26   4  15        8.30      238.53    153.47 o 
 -24   4  15       65.57      321.05    154.41 o 
 -22   4  15      308.43      165.68    170.74 o 
 -20   4  15      727.29      809.63    195.50 o 
 -18   4  15      110.67      239.33    138.75 o 
 -16   4  15      316.13       98.11    131.12 o 
 -14   4  15      446.30      633.68    147.78 o 
 -12   4  15     9884.80    10518.28    265.87 o 
 -10   4  15       22.76      114.07    118.30 o 
  -8   4  15     1018.38      915.87    138.01 o 
  -6   4  15     3774.54     3732.45    127.15 o 
  -4   4  15       32.41     -102.06    132.96 o 
  -2   4  15     1507.80     1348.69    164.38 o 
   0   4  15      553.07      418.26     68.14 o 
   2   4  15     1501.38     1449.67    152.08 o 
   4   4  15     5398.52     5194.00    154.26 o 
   6   4  15      696.53      560.84    127.88 o 
   8   4  15     1490.43     1304.41     92.36 o 
  10   4  15     2521.38     2332.76    157.06 o 
  12   4  15     3031.11     2634.61    223.57 o 
  14   4  15       30.74       35.93    186.81 o 
  16   4  15      520.26      860.86    332.96 o 
  18   4  15     1437.72     1669.85    250.55 o 
  20   4  15     1236.56     1492.56    249.13 o 
  22   4  15     1230.05     1352.95    384.97 o 
  24   4  15     1507.82     1257.19    284.27 o 
  26   4  15      149.75       87.34    256.05 o 
  28   4  15     1024.09      780.27    306.51 o 
  30   4  15     1554.17     1814.92    504.77 o 
  32   4  15      460.65      196.34    303.94 o 
  34   4  15      253.01      815.18    489.74 o 
  36   4  15       51.87      584.47    834.40 o 
 -51   5  15        0.87       42.26    237.95 o 
 -49   5  15      797.13      547.15    260.16 o 
 -47   5  15      245.11      427.92    209.41 o 
 -45   5  15        0.08     -149.44    208.84 o 
 -43   5  15      187.45       35.30    178.00 o 
 -41   5  15       10.61      169.21    208.67 o 
 -39   5  15      488.48      338.97    195.90 o 
 -37   5  15      167.06      -66.90    165.79 o 
 -35   5  15        9.92        2.97    165.89 o 
 -33   5  15       12.36      -52.27    155.54 o 
 -31   5  15      117.20      455.07    209.12 o 
 -29   5  15       29.35       90.75    158.30 o 
 -27   5  15       16.03       68.32    187.86 o 
 -25   5  15     1095.24      624.24    232.90 o 
 -23   5  15       12.91       64.67    141.21 o 
 -21   5  15       37.42      -57.21    130.76 o 
 -19   5  15       78.04      -22.73    159.01 o 
 -17   5  15      108.36      304.15    146.62 o 
 -15   5  15       22.53      296.48    199.65 o 
 -13   5  15      608.81      641.15    134.60 o 
 -11   5  15       99.17       92.84    141.38 o 
  -9   5  15    13822.74    13049.13    210.51 o 
  -7   5  15     2884.66     2647.76    232.30 o 
  -5   5  15    10975.45    11078.11    167.26 o 
  -3   5  15     4048.06     3681.25    142.39 o 
  -1   5  15      100.64       55.04     54.81 o 
   1   5  15      108.87       19.62     67.24 o 
   3   5  15       45.49      160.80     69.30 o 
   5   5  15     1090.85      810.26    205.52 o 
   7   5  15     2495.43     2485.81    257.12 o 
   9   5  15     1517.91     1610.53    298.67 o 
  11   5  15      258.38      141.12    199.39 o 
  13   5  15     2646.07     2618.42    294.11 o 
  15   5  15        0.92       -2.63    206.96 o 
  17   5  15      411.85       58.23    309.13 o 
  19   5  15      699.75      407.23    240.41 o 
  21   5  15      455.09      516.86    249.58 o 
  23   5  15       18.57      348.11    238.91 o 
  25   5  15      254.99      516.30    441.50 o 
  27   5  15     1193.50      976.96    410.32 o 
  29   5  15      305.87     -108.36    433.81 o 
  31   5  15      559.30      723.24    510.01 o 
  33   5  15      683.01      828.81    530.98 o 
  35   5  15     2475.33     2848.23    648.79 o 
 -46   6  15      324.54      189.45    290.59 o 
 -44   6  15       27.89      238.81    231.30 o 
 -42   6  15        2.59       65.98    271.81 o 
 -40   6  15      329.11      198.77    237.98 o 
 -38   6  15        5.47      -62.09    199.26 o 
 -36   6  15      307.02      441.30    196.43 o 
 -34   6  15       15.85     -135.19    180.63 o 
 -32   6  15        0.09       72.39    193.18 o 
 -30   6  15      526.33      688.04    207.33 o 
 -28   6  15      331.33      256.48    158.01 o 
 -26   6  15      174.55      261.63    168.12 o 
 -24   6  15     1070.28     1159.33    186.37 o 
 -22   6  15      799.61      557.42    189.64 o 
 -20   6  15     2563.78     2362.74    200.14 o 
 -18   6  15      123.81       75.64    134.49 o 
 -16   6  15     1078.02     1115.73    188.07 o 
 -14   6  15      616.23      707.49    142.70 o 
 -12   6  15     4852.80     4690.58    353.34 o 
 -10   6  15      127.69     -112.79    175.68 o 
  -8   6  15     3109.49     2745.99    155.05 o 
  -6   6  15     1844.03     1596.37    109.65 o 
  -4   6  15      436.84      306.03     98.64 o 
  -2   6  15      943.18      887.51    145.55 o 
   0   6  15       42.52       51.01     75.69 o 
   2   6  15        1.41       33.19     70.75 o 
   4   6  15      252.93      569.90    207.21 o 
   6   6  15        0.99     -152.34    223.04 o 
   8   6  15      113.10      422.31    453.50 o 
  10   6  15       25.78      144.03    215.07 o 
  12   6  15      639.60      289.43    300.92 o 
  14   6  15       35.94       61.99    336.60 o 
  16   6  15     1136.44     1134.66    323.29 o 
  18   6  15       69.37     -195.08    300.96 o 
  20   6  15        0.11     -315.73    315.73 o 
  22   6  15      186.16     -265.30    265.30 o 
  24   6  15      172.90      722.88    608.80 o 
  26   6  15      174.23      370.03    419.91 o 
  28   6  15      110.45      323.41    594.76 o 
  30   6  15      225.84      650.88    931.23 o 
 -43   7  15      530.70      -83.66    240.34 o 
 -41   7  15       51.19      372.63    245.66 o 
 -39   7  15       69.55      401.21    210.33 o 
 -37   7  15        5.12      -79.27    173.97 o 
 -35   7  15       69.09      231.50    218.27 o 
 -33   7  15       10.66     -213.39    213.39 o 
 -31   7  15       24.52      155.63    222.90 o 
 -29   7  15      520.18      684.49    255.19 o 
 -27   7  15     2954.82     3290.33    304.02 o 
 -25   7  15      450.72      255.85    203.12 o 
 -23   7  15      361.22      445.01    230.68 o 
 -21   7  15       39.90     -156.17    156.17 o 
 -19   7  15      860.76     1004.01    201.06 o 
 -17   7  15      534.14      624.12    157.09 o 
 -15   7  15     1486.09     1248.59    157.11 o 
 -13   7  15      373.01      291.83    212.37 o 
 -11   7  15     1363.70     1740.42    144.85 o 
  -9   7  15     3225.34     3417.73    104.90 o 
  -7   7  15     2642.67     1763.62    272.46 o 
  -5   7  15      116.19       66.90     95.98 o 
  -3   7  15      104.21      157.54    104.21 o 
  -1   7  15       98.66       72.25     82.04 o 
   1   7  15      826.14      337.68    266.28 o 
   3   7  15       25.50       91.78    221.70 o 
   5   7  15        6.87       27.85    221.07 o 
   7   7  15       33.94     -269.73    278.85 o 
   9   7  15      165.53      498.91    347.18 o 
  11   7  15       31.11      312.54    269.21 o 
  13   7  15       92.49      159.68    313.15 o 
  15   7  15      622.70      457.76    281.94 o 
  17   7  15      189.80      165.17    404.19 o 
  19   7  15      396.49      330.01    437.30 o 
  21   7  15       15.73      892.78    421.75 o 
  23   7  15        5.00      543.69    381.14 o 
  25   7  15      286.74      677.16    718.70 o 
  27   7  15      791.33      641.82    506.76 o 
 -36   8  15      791.51      737.97    231.67 o 
 -34   8  15       14.53     -126.41    200.72 o 
 -32   8  15       52.06       55.89    198.15 o 
 -30   8  15      914.12      492.11    210.40 o 
 -28   8  15      281.37      129.82    178.29 o 
 -26   8  15     1026.32      899.94    242.65 o 
 -24   8  15       90.44       64.87    191.98 o 
 -22   8  15      166.35      125.28    164.02 o 
 -20   8  15      723.41      338.90    180.87 o 
 -18   8  15      247.89      104.23    153.50 o 
 -16   8  15      104.43      258.83    164.44 o 
 -14   8  15       62.63      -76.78    165.85 o 
 -12   8  15      268.39      348.48    144.40 o 
 -10   8  15     2054.24     1615.27    199.92 o 
  -8   8  15      375.36      408.51    107.44 o 
  -6   8  15      644.75      722.11    179.56 o 
  -4   8  15      655.97      559.16    262.33 o 
  -2   8  15        3.55     -156.89    301.55 o 
   0   8  15      159.77      -60.12    211.33 o 
   2   8  15      212.18      309.59    251.15 o 
   4   8  15       22.99      232.05    280.25 o 
   6   8  15     1124.15     1284.69    271.99 o 
   8   8  15     1134.33     1612.26    397.58 o 
  10   8  15      461.58      515.04    297.52 o 
  12   8  15        2.95     -231.81    285.41 o 
  14   8  15      485.25      765.64    391.09 o 
  16   8  15       14.73     -440.45    546.02 o 
  18   8  15      461.28      793.29    412.66 o 
  20   8  15       45.15     -727.61    727.61 o 
 -27   9  15      777.51      836.23    254.38 o 
 -25   9  15        7.88      363.09    278.26 o 
 -23   9  15     1029.96     1698.26    412.54 o 
 -21   9  15       82.44      469.04    220.39 o 
 -19   9  15      689.61      699.77    184.51 o 
 -17   9  15        9.32      -61.89    210.70 o 
 -15   9  15      191.31       74.53    161.78 o 
 -13   9  15      695.75      320.00    251.38 o 
 -11   9  15        0.15      373.01    330.90 o 
  -9   9  15      316.70      361.19    439.83 o 
  -7   9  15      491.23      381.99    303.41 o 
  -5   9  15      184.01      526.85    283.82 o 
  -3   9  15      189.08      215.15    289.32 o 
  -1   9  15      468.09      552.95    282.97 o 
   1   9  15     1135.26     1428.32    287.48 o 
   3   9  15      639.83      607.56    313.59 o 
   5   9  15       23.14        3.53    450.24 o 
   7   9  15      838.32      717.82    408.27 o 
   9   9  15      416.19      359.88    400.04 o 
  11   9  15      948.75      693.53    622.22 o 
 -56   0  16      196.11      312.16    453.16 o 
 -54   0  16      538.31     1004.00    395.03 o 
 -52   0  16     5262.71     5021.37    504.71 o 
 -50   0  16     3157.03     2739.82    519.80 o 
 -48   0  16      449.07      774.84    346.95 o 
 -46   0  16       17.74      112.42    363.34 o 
 -44   0  16     3700.21     3409.57    681.83 o 
 -42   0  16     1122.37     1425.99    416.65 o 
 -40   0  16     2468.51     2931.05    512.98 o 
 -38   0  16     1310.81     1151.59    436.08 o 
 -36   0  16      471.13      202.20    261.67 o 
 -34   0  16      361.26      436.13    265.78 o 
 -32   0  16    13106.81    12410.04    601.69 o 
 -30   0  16     7888.24     6484.39    760.82 o 
 -28   0  16     2515.62     2653.22    609.64 o 
 -26   0  16      463.63      732.70    262.38 o 
 -24   0  16    11132.36     9631.96    999.57 o 
 -22   0  16     5991.03     6436.54    370.84 o 
 -20   0  16      276.46      262.38    276.64 o 
 -18   0  16    17124.38    16539.95    455.46 o 
 -16   0  16    10393.73     9594.22    358.77 o 
 -14   0  16     5803.80     5493.64    288.43 o 
 -12   0  16     8361.28     7804.51    287.59 o 
 -10   0  16      159.11      346.37    248.07 o 
  -8   0  16    27671.16    26129.61    512.99 o 
  -6   0  16       22.52      404.06    174.01 o 
  -4   0  16    21619.18    22363.34    410.72 o 
  -2   0  16       31.23       98.77    286.80 o 
   0   0  16    21270.63    24110.80    519.74 o 
   2   0  16     5215.77     5239.98    278.69 o 
   4   0  16        0.23      141.83    188.76 o 
   6   0  16       95.73      394.18    201.09 o 
   8   0  16      649.69      481.98    124.68 o 
  10   0  16     8823.60     7582.46    317.46 o 
  12   0  16     4729.92     4954.34    224.62 o 
  14   0  16      293.33      233.20    143.37 o 
  16   0  16     2623.85     2360.28    164.41 o 
  18   0  16      320.34      494.64    187.28 o 
  20   0  16     1913.96     1035.48    198.36 o 
  22   0  16      285.90      196.30    169.19 o 
  24   0  16    12048.73    12104.54    320.13 o 
  26   0  16     2085.81     2458.21    178.38 o 
  28   0  16      642.54      552.94    205.77 o 
  30   0  16      478.19      229.57    159.42 o 
  32   0  16     1454.26     1484.14    192.41 o 
  34   0  16      596.44      500.03    182.29 o 
  36   0  16     2800.37     3220.47    255.49 o 
  38   0  16        4.77      492.31    302.20 o 
  40   0  16       74.77      671.64    291.24 o 
 -57   1  16      116.74      881.16    352.33 o 
 -55   1  16      467.52      439.04    286.74 o 
 -53   1  16       44.97       38.27    279.61 o 
 -51   1  16     4297.75     3717.76    573.42 o 
 -49   1  16     1761.71     1664.92    297.98 o 
 -47   1  16      167.70      417.02    253.80 o 
 -45   1  16     4783.91     5142.02    318.42 o 
 -43   1  16     2946.23     2866.03    331.02 o 
 -41   1  16      107.39      -91.08    254.39 o 
 -39   1  16     1096.36      975.23    221.36 o 
 -37   1  16      438.24      504.15    220.21 o 
 -35   1  16     7409.97     7077.42    306.35 o 
 -33   1  16      982.27      690.30    212.88 o 
 -31   1  16       55.61       99.29    205.85 o 
 -29   1  16     2028.66     2209.96    320.94 o 
 -27   1  16     1734.99     1942.12    230.26 o 
 -25   1  16     4306.40     4133.35    263.31 o 
 -23   1  16       32.50      204.18    177.48 o 
 -21   1  16     9871.61     9502.85    280.81 o 
 -19   1  16     5113.06     5644.12    422.70 o 
 -17   1  16    10180.91     9481.21    266.31 o 
 -15   1  16    21139.59    21290.94    389.82 o 
 -13   1  16     2514.47     2932.91    184.91 o 
 -11   1  16     7873.53     8886.05    313.07 o 
  -9   1  16     1249.92     1098.10    128.92 o 
  -7   1  16     1218.24     1840.16    134.56 o 
  -5   1  16     4532.81     4874.57    152.85 o 
  -3   1  16      144.14      132.94    138.77 o 
  -1   1  16     3156.02     3399.96    177.65 o 
   1   1  16      534.41      477.24    198.34 o 
   3   1  16     1183.39     1329.90    124.68 o 
   5   1  16    11533.55    12342.64    276.77 o 
   7   1  16     1023.80      909.95    122.83 o 
   9   1  16     1268.26     1673.27    124.06 o 
  11   1  16      116.30      130.18     82.19 o 
  13   1  16      289.76      391.53    105.09 o 
  15   1  16      116.20      285.04     97.42 o 
  17   1  16      610.67      540.70    107.13 o 
  19   1  16      349.12      317.07     89.08 o 
  21   1  16      925.83     1419.37    127.20 o 
  23   1  16     1998.81     2172.04    193.77 o 
  25   1  16     2438.49     2790.24    144.69 o 
  27   1  16     2436.10     2503.20    209.19 o 
  29   1  16      629.83      549.76    125.19 o 
  31   1  16      131.16      161.24    137.93 o 
  33   1  16      875.55      681.97    126.51 o 
  35   1  16       65.10      149.21    107.58 o 
  37   1  16        4.18      -40.85    123.31 o 
  39   1  16       18.28        1.38    169.56 o 
 -56   2  16       88.71      143.75    297.02 o 
 -54   2  16     1022.33     1139.84    340.57 o 
 -52   2  16      226.40      477.07    308.40 o 
 -50   2  16       56.14      188.67    226.43 o 
 -48   2  16     1957.81     1942.74    313.29 o 
 -46   2  16     1532.04     1626.75    286.25 o 
 -44   2  16     1747.14     1963.43    283.49 o 
 -42   2  16     3909.78     3882.84    369.88 o 
 -40   2  16      290.91      172.45    217.36 o 
 -38   2  16      396.84      676.16    232.26 o 
 -36   2  16      355.94      439.93    360.25 o 
 -34   2  16      574.20      542.67    212.36 o 
 -32   2  16      507.24      419.38    222.87 o 
 -30   2  16     4661.96     4631.38    251.61 o 
 -28   2  16     8038.67     7999.51    311.56 o 
 -26   2  16      615.42      324.65    154.36 o 
 -24   2  16     1884.21     1519.85    208.52 o 
 -22   2  16     6446.41     6581.21    296.81 o 
 -20   2  16     4780.36     5478.86    233.70 o 
 -18   2  16     1629.54     1673.08    177.79 o 
 -16   2  16      714.36      612.78    148.12 o 
 -14   2  16     1225.77     1596.11    149.53 o 
 -12   2  16      609.87      801.17    146.23 o 
 -10   2  16     2938.95     2774.58    213.09 o 
  -8   2  16      474.10      783.02    170.09 o 
  -6   2  16       11.37      174.57    113.90 o 
  -4   2  16     4321.46     4271.82    319.13 o 
  -2   2  16     3078.86     3395.98    228.26 o 
   0   2  16     1691.44     2027.75    128.84 o 
   2   2  16    15615.17    16231.64    310.64 o 
   4   2  16     2388.04     2255.88    151.35 o 
   6   2  16     1737.89     1819.78    139.70 o 
   8   2  16        1.98      -73.13     73.13 o 
  10   2  16      232.61      234.51     97.27 o 
  12   2  16     1896.92     1600.37    125.04 o 
  14   2  16       68.92       22.88    128.34 o 
  16   2  16     2090.99     2398.24    138.04 o 
  18   2  16      509.23      572.92    129.68 o 
  20   2  16      409.13      576.53     93.80 o 
  22   2  16     1393.44     1121.33    153.80 o 
  24   2  16      122.79       91.51     87.73 o 
  26   2  16      384.75      280.06     95.02 o 
  28   2  16      642.34      466.35    136.32 o 
  30   2  16        5.47       -1.58     76.02 o 
  32   2  16      687.58      739.84    183.78 o 
  34   2  16       75.00      -75.70    163.82 o 
  36   2  16      231.05      363.00    156.57 o 
  38   2  16      617.25      566.56    190.40 o 
 -53   3  16        3.56     -207.92    325.27 o 
 -51   3  16        5.32       24.38    226.34 o 
 -49   3  16     1257.03     1085.86    287.33 o 
 -47   3  16      889.47      933.08    274.73 o 
 -45   3  16      226.74      302.59    261.59 o 
 -43   3  16      556.51      502.82    241.41 o 
 -41   3  16       56.57       47.68    212.37 o 
 -39   3  16       33.11      190.18    273.62 o 
 -37   3  16      481.02      708.00    258.54 o 
 -35   3  16       76.91     -134.40    178.71 o 
 -33   3  16     1179.49      967.92    187.09 o 
 -31   3  16      505.94      405.51    194.25 o 
 -29   3  16       23.98     -134.57    164.73 o 
 -27   3  16     1221.82     1198.09    219.29 o 
 -25   3  16     1120.58     1675.12    300.07 o 
 -23   3  16        1.53      121.88    155.60 o 
 -21   3  16     6445.68     6712.64    321.39 o 
 -19   3  16      561.53      318.28    151.10 o 
 -17   3  16     9948.29     9481.88    252.18 o 
 -15   3  16     2367.35     2103.05    197.77 o 
 -13   3  16        6.17        1.44    147.22 o 
 -11   3  16     2124.85     2215.87    141.68 o 
  -9   3  16      561.81      346.35    169.31 o 
  -7   3  16     7363.15     7690.74    195.19 o 
  -5   3  16     3412.14     3414.26    170.05 o 
  -3   3  16      126.18      146.39    101.50 o 
  -1   3  16      964.58      781.11    101.44 o 
   1   3  16      634.79      790.22    116.06 o 
   3   3  16       20.95       85.80     81.53 o 
   5   3  16     2337.88     2400.65    139.01 o 
   7   3  16       62.57      111.23     79.22 o 
   9   3  16      232.22      287.60     77.19 o 
  11   3  16      115.64      103.82    100.29 o 
  13   3  16     4571.48     4826.35    213.16 o 
  15   3  16      550.21      385.30    115.42 o 
  17   3  16       47.72      -64.43     65.93 o 
  19   3  16        9.61      -23.67    177.27 o 
  21   3  16      742.64      502.98    183.52 o 
  23   3  16       13.76       38.78    116.62 o 
  25   3  16      407.45      365.43     87.57 o 
  27   3  16      302.44      104.89    117.77 o 
  29   3  16        2.35      -54.36    225.13 o 
  31   3  16      356.08       33.04    316.67 o 
  33   3  16        7.41      -26.58    292.00 o 
  35   3  16        0.37      -10.62    439.92 o 
  37   3  16      154.86     -295.99    295.99 o 
 -52   4  16        8.11     -350.27    350.27 o 
 -50   4  16      258.89      476.62    291.20 o 
 -48   4  16     1575.46     1527.63    270.89 o 
 -46   4  16        4.48      -74.37    299.15 o 
 -44   4  16        9.69      210.06    226.85 o 
 -42   4  16      312.51      504.16    237.37 o 
 -40   4  16       38.90      331.84    186.61 o 
 -38   4  16     2039.69     2096.48    239.10 o 
 -36   4  16        2.09      -14.06    157.00 o 
 -34   4  16     1931.43     1820.69    261.74 o 
 -32   4  16      898.66     1061.97    202.05 o 
 -30   4  16      985.20      902.05    196.63 o 
 -28   4  16      385.56      471.43    179.07 o 
 -26   4  16       90.07       21.80    144.65 o 
 -24   4  16     3999.57     3334.58    218.37 o 
 -22   4  16      974.03     1015.70    187.99 o 
 -20   4  16       83.46       -4.90    131.51 o 
 -18   4  16    10793.66    10956.07    300.84 o 
 -16   4  16       69.97        8.77    133.27 o 
 -14   4  16    11321.97    11999.13    304.73 o 
 -12   4  16     2310.64     2263.64    182.28 o 
 -10   4  16      391.97      357.90    130.50 o 
  -8   4  16      745.60      634.30    115.14 o 
  -6   4  16       62.52      -28.75     79.65 o 
  -4   4  16      400.96      532.30     83.95 o 
  -2   4  16      600.67      854.48     80.85 o 
   0   4  16     3861.49     4214.21    205.77 o 
   2   4  16    11799.63    10696.92    394.03 o 
   4   4  16      395.11      192.72    125.15 o 
   6   4  16     3347.47     3873.82    231.86 o 
   8   4  16      556.35      492.63     87.28 o 
  10   4  16     1096.00     1123.41     69.37 o 
  12   4  16      684.84      744.77    200.07 o 
  14   4  16     2511.26     1979.59    262.11 o 
  16   4  16     1491.90     1469.38    250.30 o 
  18   4  16      241.72      -69.54    203.19 o 
  20   4  16      609.08     -108.94    343.27 o 
  22   4  16     2706.17     1826.96    304.18 o 
  24   4  16       11.89     -220.12    220.12 o 
  26   4  16      749.56      834.61    248.56 o 
  28   4  16        1.57      142.38    248.16 o 
  30   4  16       22.28      345.81    271.54 o 
  32   4  16        1.47      166.98    486.59 o 
  34   4  16      244.63      334.88    472.26 o 
 -49   5  16        3.45      311.20    273.85 o 
 -47   5  16       52.15     -147.43    234.29 o 
 -45   5  16      930.23     1428.57    309.75 o 
 -43   5  16      188.46       14.55    232.42 o 
 -41   5  16       19.74      192.26    185.94 o 
 -39   5  16      166.21      225.15    183.64 o 
 -37   5  16      270.68      174.33    190.89 o 
 -35   5  16     1480.75     1310.76    221.75 o 
 -33   5  16       48.28      290.38    220.24 o 
 -31   5  16     3162.66     3439.76    263.50 o 
 -29   5  16     1144.06     1323.47    205.10 o 
 -27   5  16     1414.12     1495.39    207.46 o 
 -25   5  16     1326.90     1826.99    324.13 o 
 -23   5  16        1.67       75.73    157.54 o 
 -21   5  16     7561.12     7596.45    374.30 o 
 -19   5  16       22.68      207.44    215.14 o 
 -17   5  16     3575.79     3286.53    217.91 o 
 -15   5  16    15499.78    14588.38    309.09 o 
 -13   5  16      211.29      -23.41    135.56 o 
 -11   5  16     2878.27     2422.04    339.89 o 
  -9   5  16      654.04      881.62    139.27 o 
  -7   5  16      500.97      618.84     88.15 o 
  -5   5  16     2477.34     2595.07    116.47 o 
  -3   5  16     2493.52     2338.48    105.83 o 
  -1   5  16     4266.94     4239.85    302.57 o 
   1   5  16      427.65      321.57     82.86 o 
   3   5  16     5199.19     5283.43    251.57 o 
   5   5  16     2664.23     2257.85    204.82 o 
   7   5  16      590.96      512.67    243.59 o 
   9   5  16      336.08      691.34    257.37 o 
  11   5  16      706.66      659.16    352.09 o 
  13   5  16     1979.98     2955.57   1108.98 o 
  15   5  16     1122.92     2156.45    865.37 o 
  17   5  16      142.97       48.70    218.21 o
[truncated: 101,602 more chars]
